# Supplementary material for: Unravelling population genetic structure with mitochondrial DNA in a notional panmictic coastal crab species: sample size makes the difference
Source: BMC Evol Biol. 2016 Jul 26;16:150. doi: 10.1186/s12862-016-0720-2 (PMC4960869; doi:10.1186/s12862-016-0720-2)
Supplement: Additional file 1: — Variable sites among 74 mitochondrial haplotypes of P. marmoratus from Atlantic Ocean, Mediterranean and Black seas (n = 587). All haplotypes are compared with haplotype 1. *, indicates identical nucleotides; PS, parsimonious sites; aa1 and aa2, aminoacids in haplotype 1 and after mutation. Haplotypes 1-33 and 34-49 correspond to those reported in Fratini et al. [20] and Deli et al. [21], respectively. (XLSX 24 kb) [file 12862_2016_720_MOESM1_ESM.xlsx]

## Sheet: Table S1
Variable sites among 74 mitochondrial haplotypes of P. marmoratus from Atlantic Ocean, Mediterranean and Black seas (n = 587).
	Nucleotide positions
Haplotype	9	28	33	42	43	45	49	54	69	102	111	114	129	141	144	147	150	156	162	166	168	183	198	216	234	246	249	261	267	279	297	303	306	312	315	336	357	372	375	376	388	390	441	453	454	462	467	468	471
Hap 1	T	G	A	A	C	A	A	A	A	T	C	T	G	T	G	T	A	G	T	T	G	A	G	A	C	C	A	A	A	G	C	A	C	C	C	C	T	G	T	G	C	A	G	A	A	G	T	T	A
Hap 2	*	*	*	*	*	*	*	*	*	*	*	*	*	*	A	*	*	*	*	*	*	*	*	*	*	*	*	*	*	*	*	*	*	*	*	*	*	*	*	*	*	*	*	*	*	*	*	*	*
Hap 3	*	*	*	*	*	*	*	*	*	*	*	*	*	*	A	*	*	*	*	*	*	*	*	*	*	*	G	*	G	*	*	*	*	*	*	*	*	*	*	*	*	*	*	*	*	*	*	*	*
Hap 4	*	*	*	*	*	*	*	*	*	*	*	*	*	*	A	*	*	*	*	*	*	*	*	*	*	*	*	*	G	*	*	*	*	*	*	*	*	*	*	*	*	*	*	*	*	*	*	*	*
Hap 5	*	*	*	*	*	*	*	*	G	*	*	*	*	*	A	*	*	*	*	*	*	*	*	*	*	*	*	*	*	*	*	*	*	*	*	*	*	*	*	*	*	*	*	*	*	*	*	*	*
Hap 6	*	*	*	*	*	*	*	*	*	*	*	*	*	*	A	*	*	*	*	*	*	*	*	*	*	*	*	*	*	*	*	*	*	*	*	*	*	*	*	*	*	*	*	*	*	*	*	*	*
Hap 7	*	*	*	*	*	*	*	*	*	*	*	*	*	*	A	*	*	*	*	*	*	*	*	*	*	*	G	*	*	*	*	*	*	*	*	*	*	*	*	*	*	*	*	*	*	*	*	*	*
Hap 8	*	*	*	*	*	*	*	*	*	*	*	*	*	*	A	*	*	A	*	*	*	*	*	*	*	*	*	*	*	*	*	*	*	*	*	*	*	*	*	*	*	*	*	*	*	*	*	*	*
Hap 9	*	*	*	*	*	*	*	*	*	*	*	*	*	*	A	*	*	*	*	*	*	*	*	*	*	*	*	*	G	*	*	*	*	*	T	*	*	*	*	*	*	*	*	*	*	*	*	*	*
Hap 10	*	*	*	*	*	*	*	*	*	*	*	*	*	*	A	*	*	*	*	*	*	*	A	*	*	*	*	*	*	*	*	*	*	*	*	*	*	*	*	*	*	*	*	*	*	*	*	*	*
Hap 11	*	*	*	*	*	*	*	*	*	*	*	*	*	*	A	*	*	*	*	*	*	*	*	*	*	*	*	*	G	*	*	*	*	*	*	T	*	*	*	*	*	*	*	*	*	*	*	*	*
Hap 12	*	*	*	*	*	*	*	*	*	*	*	C	*	*	A	*	*	*	*	*	*	*	*	*	*	*	*	*	*	*	*	*	*	*	*	*	*	*	*	*	*	*	*	*	*	*	*	*	*
Hap 13	*	*	*	*	*	*	*	*	*	*	*	*	*	C	A	*	*	*	*	*	*	*	*	*	*	*	*	*	*	*	*	*	*	*	*	*	*	*	*	*	*	*	*	*	*	*	*	*	*
Hap 14	*	*	*	*	*	*	*	*	*	*	*	*	*	*	A	*	*	*	*	*	*	*	*	*	*	*	*	*	G	*	*	*	*	*	*	*	*	*	*	*	*	*	*	*	*	*	*	*	*
Hap 15	*	*	*	*	*	*	*	*	*	C	*	*	*	*	A	*	*	*	*	*	*	*	*	*	*	*	*	*	G	*	*	*	*	*	*	*	*	*	*	*	*	*	*	*	*	*	*	*	*
Hap 16	*	*	*	*	*	*	*	*	G	*	*	*	*	*	A	*	*	*	*	*	*	*	*	*	*	*	*	*	*	*	A	*	*	*	*	*	*	*	*	*	*	*	*	*	*	*	*	*	*
Hap 17	*	*	*	*	*	*	*	*	*	*	*	*	*	*	A	*	*	*	*	*	*	*	*	*	T	*	*	*	G	*	*	*	*	*	*	*	*	*	*	*	*	*	*	*	*	*	*	*	*
Hap 18	*	*	*	*	*	*	*	*	*	*	*	*	*	*	A	*	*	*	*	*	*	*	*	*	*	T	*	*	G	*	*	*	*	*	*	*	*	*	*	*	*	*	*	*	*	*	*	*	*
Hap 19	*	*	*	*	*	*	*	*	*	*	*	*	*	*	A	*	G	*	*	*	*	*	*	*	*	*	*	*	*	*	*	*	*	*	*	*	*	*	*	*	*	*	*	*	*	*	*	*	*
Hap 20	*	*	*	*	*	*	*	*	*	*	*	*	*	*	A	C	*	*	*	*	*	*	*	*	*	*	*	*	G	*	*	*	*	*	*	*	*	*	*	*	*	*	*	*	*	*	*	*	*
Hap 21	*	*	*	*	*	*	*	*	*	*	*	*	*	*	A	*	*	*	*	*	*	*	*	*	*	*	*	*	G	*	*	*	*	*	*	*	*	*	*	*	*	*	*	*	*	*	*	*	*
Hap 22	*	*	*	*	*	*	*	*	*	*	*	*	*	*	A	*	*	*	*	*	*	*	*	*	*	*	*	*	G	*	*	*	*	*	*	*	*	*	*	*	*	*	*	*	*	A	*	*	*
Hap 23	*	*	*	*	*	*	*	*	*	*	*	*	*	*	A	*	*	*	*	*	*	*	*	*	*	*	*	*	G	*	*	*	*	*	*	*	*	*	*	A	*	*	*	*	*	*	*	*	*
Hap 24	*	*	*	*	*	*	*	*	*	*	*	*	*	*	A	*	*	*	*	*	A	*	*	*	*	*	*	*	G	A	*	*	*	*	*	*	*	*	*	*	*	*	*	*	*	*	*	*	*
Hap 25	*	*	*	*	*	*	*	*	*	*	*	*	*	*	A	*	*	*	*	*	*	*	*	*	*	*	*	*	*	*	*	G	*	*	*	*	*	*	*	*	*	*	*	*	*	*	*	*	*
Hap 26	*	*	*	*	*	*	*	*	G	*	*	*	*	*	A	*	*	*	*	*	*	*	*	*	*	*	*	*	*	*	*	*	*	*	*	*	*	*	*	*	*	*	*	*	*	*	*	*	*
Hap 27	*	*	*	*	*	*	*	*	*	*	*	*	A	*	A	*	*	*	*	*	*	*	*	*	*	*	*	*	*	C	*	*	*	*	*	*	*	*	*	*	*	*	*	*	*	*	*	*	*
Hap 28	*	*	*	*	*	*	*	*	*	*	*	*	*	*	A	*	*	A	*	*	*	*	*	*	*	*	*	*	*	*	*	*	*	*	*	*	*	*	*	*	*	*	*	*	*	*	*	*	*
Hap 29	*	*	*	*	*	*	*	*	*	*	*	*	*	*	A	*	*	*	*	*	*	T	*	*	*	*	*	*	G	*	*	*	*	*	*	*	*	*	*	*	*	*	*	*	*	*	*	*	*
Hap 30	C	*	*	*	*	*	*	*	*	*	*	*	*	*	A	*	*	*	*	*	*	*	*	*	*	*	*	*	*	*	*	*	*	*	*	*	*	*	*	*	*	*	*	*	*	*	*	*	*
Hap 31	*	*	*	*	*	*	*	*	*	*	*	*	*	*	A	*	*	A	*	*	*	*	*	*	*	*	*	*	G	*	*	*	*	*	*	*	*	*	*	*	*	*	*	*	*	*	*	*	*
Hap 32	*	*	*	*	*	*	*	*	*	*	*	*	*	*	A	*	*	*	*	*	*	*	*	*	*	*	*	*	*	*	*	*	*	*	*	*	*	*	*	*	T	*	*	*	*	*	*	*	*
Hap 33	*	*	*	*	*	*	*	*	*	*	*	*	*	*	A	*	*	A	*	*	*	*	*	*	*	*	*	*	G	*	*	*	*	*	*	*	*	*	*	*	*	*	*	*	*	*	C	*	*
Hap 34	*	*	*	*	*	*	*	G	*	*	*	*	*	*	A	*	*	*	*	*	*	*	*	*	*	*	*	*	G	*	*	*	*	*	*	*	*	*	*	*	*	*	*	*	*	*	*	*	*
Hap 35	*	*	*	*	*	*	*	*	G	*	*	*	*	*	A	*	*	*	*	*	*	*	*	*	*	*	*	*	*	A	*	*	*	*	*	*	*	*	*	*	*	*	*	*	*	*	*	*	*
Hap 36	*	*	*	*	*	*	*	*	*	*	*	*	*	*	A	*	*	*	*	*	*	*	*	*	*	*	*	*	*	*	*	*	*	*	*	*	*	*	*	*	*	*	*	*	*	*	*	*	*
Hap 37	*	*	*	G	*	G	*	*	*	*	*	*	*	*	A	*	*	*	*	*	*	*	*	*	*	*	*	*	G	*	*	*	*	*	*	*	*	*	*	*	*	*	*	*	*	*	*	*	*
Hap 38	*	*	*	*	*	*	G	*	*	*	*	*	*	*	A	*	*	*	*	*	*	*	*	*	*	*	*	*	*	*	*	*	*	*	*	*	*	*	*	*	*	*	*	*	*	*	*	*	*
Hap 39	*	*	*	*	*	*	*	*	G	*	*	*	*	*	A	*	*	*	*	*	*	*	*	G	*	*	*	*	*	*	*	*	*	*	*	*	*	*	*	*	*	*	*	*	*	*	*	C	*
Hap 40	*	*	*	*	*	*	*	*	*	*	*	*	*	*	A	*	*	*	*	*	*	*	*	*	*	*	*	*	G	*	*	*	*	*	*	*	*	*	*	*	*	*	*	*	*	*	*	*	*
Hap 41	*	*	*	*	A	G	*	*	G	*	*	*	*	*	A	*	*	*	*	*	*	*	*	*	*	*	*	*	*	*	*	*	*	*	*	*	*	*	*	*	*	*	A	*	*	*	*	*	*
Hap 42	*	*	*	*	*	G	*	*	*	*	*	*	*	*	A	*	*	*	*	*	*	*	*	*	*	*	*	*	*	*	*	*	*	*	*	*	*	*	*	*	*	*	*	*	*	*	*	*	*
Hap 43	*	*	G	*	*	*	*	*	*	*	*	*	*	*	A	*	*	*	*	*	*	*	*	*	*	*	*	*	*	*	*	*	*	*	*	*	*	*	*	*	*	*	*	*	*	*	*	*	*
Hap 44	*	*	*	*	*	*	*	*	*	*	*	*	*	*	A	*	*	*	*	*	*	*	A	*	*	*	*	*	G	*	*	*	*	*	*	*	*	*	*	*	*	*	*	*	*	*	*	*	*
Hap 45	*	*	*	*	*	*	*	*	*	*	*	*	*	*	A	*	*	*	*	*	*	*	*	*	*	*	*	*	*	*	*	*	*	*	*	*	*	*	*	*	*	*	*	G	*	*	*	*	*
Hap 46	*	*	*	*	*	*	*	*	*	*	*	*	*	*	A	*	*	*	*	*	*	*	*	*	*	*	*	*	*	*	*	*	*	*	*	*	*	*	*	*	*	*	*	*	*	*	*	*	*
Hap 47	*	*	*	*	*	*	*	*	*	*	*	*	*	*	A	*	*	*	*	*	*	*	*	*	*	*	*	*	*	*	*	*	*	*	*	*	*	*	*	*	*	*	*	*	*	*	*	*	G
Hap 48	*	*	*	*	*	*	*	*	G	*	*	*	*	*	A	*	G	*	*	*	*	*	*	*	*	*	*	*	*	*	*	*	*	*	*	*	*	*	*	*	*	*	*	*	*	*	*	*	*
Hap 49	*	*	*	*	*	G	*	*	G	*	*	*	*	*	A	*	*	*	*	*	*	*	*	*	*	*	*	*	*	*	*	*	*	*	*	*	*	*	*	*	*	*	*	*	*	*	*	*	*
Hap 50	*	*	*	*	*	*	*	*	G	*	*	*	*	*	A	*	*	*	*	*	*	*	*	*	*	*	*	*	*	*	*	*	*	T	*	*	*	*	G	*	*	*	*	*	*	*	*	*	*
Hap 51	*	*	*	*	*	*	*	G	*	*	*	*	*	*	A	*	*	*	*	*	*	*	*	*	*	*	G	*	*	*	*	*	*	*	*	*	*	*	*	*	*	*	*	*	*	*	*	*	*
Hap 52	*	*	*	*	*	*	*	*	*	*	*	*	*	*	A	*	*	*	*	*	*	*	*	*	*	*	G	G	*	*	*	*	*	*	*	*	*	*	*	*	*	*	*	*	*	*	*	*	*
Hap 53	*	*	*	*	*	*	*	*	*	*	*	*	*	*	A	*	*	*	*	*	*	*	*	*	*	*	G	*	*	*	*	*	*	*	*	*	*	*	*	*	*	*	*	*	*	*	*	*	*
Hap 54	*	*	*	*	*	*	*	*	*	*	T	*	*	*	A	*	*	A	*	*	*	*	*	*	*	*	G	*	*	*	*	*	*	*	*	*	*	*	*	*	*	*	*	*	*	*	*	*	*
Hap 55	*	*	*	*	*	*	*	*	*	*	*	*	*	*	A	*	*	*	*	*	*	*	*	*	*	*	G	*	*	*	*	*	T	*	*	*	*	*	*	*	*	*	*	*	*	*	*	*	*
Hap 56	*	*	*	*	*	*	*	*	*	*	*	*	*	*	A	*	*	*	*	*	*	*	*	*	*	*	G	*	*	*	*	*	*	*	*	*	*	*	*	*	*	*	*	*	*	*	*	*	*
Hap 57	*	*	*	*	*	*	*	*	*	*	*	*	*	*	A	*	*	*	*	*	*	*	*	*	*	*	*	*	G	*	*	*	*	*	*	*	*	*	*	*	*	*	*	*	*	*	*	*	*
Hap 58	*	*	*	*	*	*	*	*	*	*	*	*	*	*	A	*	*	*	*	*	*	*	*	*	*	*	*	*	*	*	*	*	*	*	*	*	*	*	*	*	*	*	*	G	G	*	*	*	*
Hap 59	*	*	*	*	*	*	*	*	*	*	*	*	*	*	A	*	*	*	*	*	*	*	*	*	*	*	*	*	*	*	*	*	*	*	*	*	*	*	*	*	*	G	*	*	*	*	*	*	*
Hap 60	*	*	*	*	*	*	*	*	*	*	*	*	*	*	A	*	*	*	*	*	*	*	*	*	*	T	*	*	*	*	*	*	*	*	*	*	*	*	*	*	*	*	*	*	*	*	*	*	*
Hap 61	*	*	*	*	*	*	*	*	*	*	*	*	*	*	A	*	*	*	*	*	*	*	*	*	*	*	*	*	G	*	*	*	*	*	*	*	*	*	*	*	T	*	*	*	*	*	*	*	*
Hap 62	*	*	*	*	*	*	*	*	*	*	*	*	*	*	A	*	*	*	*	C	*	*	*	*	*	*	G	*	*	*	*	*	*	*	*	*	*	*	*	*	*	*	*	*	*	*	*	*	*
Hap 63	*	*	*	*	*	*	*	*	*	*	*	*	*	*	A	*	*	*	*	*	*	*	*	*	*	*	G	*	*	*	*	*	*	*	*	*	C	*	*	*	*	*	*	*	*	*	*	*	*
Hap 64	*	*	*	*	*	*	*	*	*	*	*	*	*	*	A	*	*	*	*	*	*	*	*	*	*	*	G	*	*	*	*	*	*	*	*	*	*	*	G	*	*	*	*	*	*	*	*	*	*
Hap 65	*	*	*	*	*	*	*	*	*	*	*	*	*	*	A	*	*	*	*	*	*	*	*	*	*	*	G	*	*	*	*	*	*	*	*	*	*	*	*	*	T	*	*	*	*	*	*	*	*
Hap 66	*	*	*	*	*	*	*	*	*	*	*	*	*	*	A	*	*	*	*	*	*	*	*	*	*	*	G	*	*	*	*	*	*	*	*	*	*	*	*	*	*	G	*	*	*	*	*	*	*
Hap 67	*	*	*	*	*	*	*	*	*	*	*	*	*	*	A	*	*	*	*	*	*	*	*	*	*	*	*	*	G	*	*	G	*	*	*	*	*	*	*	*	*	*	*	*	*	*	*	*	*
Hap 68	*	C	*	*	*	*	*	*	*	*	*	*	*	*	A	*	*	*	*	*	*	*	*	*	*	*	G	*	*	*	*	*	*	*	*	*	*	*	*	*	*	*	*	*	*	*	*	*	*
Hap 69	*	*	*	*	*	*	*	*	*	*	*	*	*	*	A	*	*	A	C	*	*	*	*	*	*	*	*	*	G	*	*	*	*	*	*	*	*	*	*	*	*	*	*	*	*	*	*	*	*
Hap 70	*	*	*	*	*	*	*	*	*	*	*	*	*	*	A	*	*	*	*	*	*	*	*	*	*	*	G	*	*	*	*	*	*	*	*	*	*	*	*	*	*	*	*	*	*	*	*	*	*
Hap 71	*	*	*	*	*	*	*	*	*	*	*	*	*	*	A	*	*	*	*	*	*	*	*	*	*	*	G	*	*	*	*	*	*	*	*	*	*	*	*	*	*	*	*	*	*	*	*	*	*
Hap 72	*	*	*	*	*	*	*	*	*	*	*	*	*	*	A	*	*	*	*	*	*	*	*	*	*	*	*	*	G	*	*	*	*	*	*	*	*	*	*	*	*	*	*	*	*	*	*	*	*
Hap 73	*	*	*	*	*	*	*	*	*	*	*	*	T	*	A	*	*	*	*	*	*	*	*	*	*	*	*	*	G	*	*	*	*	*	*	*	*	*	*	*	*	*	*	*	*	*	*	*	*
Hap 74	*	*	*	*	*	*	*	*	*	*	*	*	*	*	*	*	*	*	*	*	*	*	*	*	*	*	*	*	*	*	*	*	*	*	*	*	*	A	*	*	*	*	*	*	*	*	*	*	*
						PS		PS	PS						PS		PS	PS					PS			PS	PS		PS	PS		PS				PS			PS		PS	PS		PS
codon position	3	1	3	3	1	3	1	3	3	3	3	3	3	3	3	3	3	3	3	1	3	3	3	3	3	3	3	3	3	3	3	3	3	3	3	3	3	3	3	1	1	3	3	3	1	3	2	3	3
aa1		A			P		S																																	V					M		V
aa2		P			T		G																																	I					V		A
All haplotypes are compared with haplotype 1. *, indicates identical nucleotides; PS, parsimonious sites; aa1 and aa2, aminoacids in haplotype 1 and after mutation. Haplotypes 1-33 and 34-49 correspond to those reported in Fratini et al. [20] and Deli et al. [21], respectively.
[truncated: 10 more columns]
