# Supplementary material for: Unravelling population genetic structure with mitochondrial DNA in a notional panmictic coastal crab species: sample size makes the difference
Source: BMC Evol Biol. 2016 Jul 26;16:150. doi: 10.1186/s12862-016-0720-2 (PMC4960869; doi:10.1186/s12862-016-0720-2)
Supplement: Additional file 2: — Pairwise Фst values based on Tajima and Nei distance model. In bold are indicated significant values after 10,000 corrections. (XLSX 30 kb) [file 12862_2016_720_MOESM2_ESM.xlsx]

## Sheet: Table S2
Pairwise Фst values based on Tajima and Nei distance model. In bold are indicated significant values after 10,000 corrections.
		Atlantic Ocean			Alboran	Balearic Sea		Ligurian	Tyrrhenian Sea and opposite North African coastline												Ionian Sea and opposite North African coastline							Adriatic Sea											Aegean and Levantine Sea					Black Sea
		PS	CA	AZ	MC	TA	VL	CS	CL	PF	PE	GN	RC	MT	GR	GT	NP	AB	BZ	KR	CR	ME	CB	SH	SF	ZR	TJ	OH	AN	OT	PC	TG	TR	KP	KN	PL	ZA	BK	BL	CH	PI	KS	CY	SL	SN	SZ	CK	RK	BT
ATL	PS	*
	CA	0.01273	*
	AZ	0.02521	0.08729	*
ALB	MC	0.00344	-0.03351	0.06836	*
BAL	TA	0.19532	0.06036	0.24351	0.0634	*
	VL	0.01163	0.00197	0.05548	-0.02286	0.07979	*
LIG	CS	0.10138	0.00142	0.15389	-0.00592	-0.00894	-0.00347	*
Tyrrhenian Sea and opposite North African coastline	CL	0.13118	0.01797	0.18359	0.01113	-0.0305	0.01516	-0.03053	*
	PF	-0.1032	-0.02886	-0.05372	-0.05128	0.12238	-0.05716	0.02548	0.05396	*
	PE	0.10014	0.00189	0.16799	-0.02376	0.00947	-0.029	-0.03621	-0.03524	0.05143	*
	GN	0.41122	0.19497	0.46501	0.20528	-0.02509	0.19607	0.04368	0.03201	0.32199	0.11658	*
	RC	0.20832	0.07288	0.25852	0.07675	-0.01569	0.06136	-0.03379	-0.0095	0.11714	0.0189	-0.02618	*
	MT	0.11664	0.01489	0.16226	0.00355	-0.02082	0.02919	-0.02518	-0.03012	0.03023	-0.0208	0.02036	-0.00361	*
	GR	0.15551	0.0021	0.2213	0.02337	-0.0173	0.07079	-0.02232	-0.01376	0.05228	0.02486	0.04295	0.01011	-0.04603	*
	GT	0.15837	0.02775	0.20089	0.02666	-0.03535	0.04799	-0.02487	-0.03011	0.07793	-0.01227	0.00083	-0.00899	-0.03568	-0.03653	*
	NP	0.1374	-0.00243	0.20336	0.00466	-0.03629	0.03138	-0.03664	-0.04283	0.07333	-0.02562	0.02955	-0.00946	-0.04128	-0.04796	-0.04855	*
	AB	0.31551	0.13356	0.35424	0.14338	-0.01967	0.14216	0.00125	0.02168	0.19344	0.08251	-0.06364	-0.05165	0.01085	0.00284	-0.01404	0.01046	*
	BZ	0.06002	-0.01104	0.08847	-0.01707	0.02398	-0.01645	-0.02113	-0.01271	-0.03754	-0.02389	0.0981	0.01367	-0.0173	-0.01051	-0.01607	-0.01057	0.04414	*
	KR	0.37896	0.18518	0.42673	0.20721	0.02241	0.24401	0.09524	0.07756	0.24052	0.16994	0.00372	0.04969	0.05874	0.02037	0.04048	0.0602	-0.01221	0.08612	*
Ionian Sea and opposite North African coastline	CR	0.06735	0.00175	0.11534	-0.02252	0.01646	-0.03055	-0.04014	-0.03093	-0.00545	-0.05451	0.09717	0.00761	-0.02944	0.00499	-0.00872	-0.02219	0.06802	-0.02586	0.16212	*
	ME	0.24977	0.09571	0.29849	0.09864	-0.03819	0.11044	-0.00057	-0.00902	0.16446	0.03829	-0.05497	-0.02408	-0.01524	-0.01299	-0.03341	-0.02416	-0.03946	0.04036	0.01418	0.0306	*
	CB	0.13833	-0.00827	0.19054	-0.00427	-0.02966	0.04048	-0.03357	-0.02949	0.06225	-0.01237	0.03935	-0.00664	-0.04258	-0.05296	-0.04999	-0.05643	-0.00391	-0.02745	0.03953	-0.00629	-0.01281	*
	SH	0.04643	-0.00695	0.09752	-0.04745	0.03571	-0.04267	-0.02389	-0.02021	-0.03329	-0.05384	0.14349	0.03334	-0.02434	0.0261	0.01017	-0.00412	0.0957	-0.03584	0.17191	-0.048	0.06484	-0.00857	*
	SF	0.34737	0.10602	0.41963	0.14147	-0.03017	0.183	0.03022	0.03102	0.25325	0.10893	-0.00741	0.00907	-0.00158	-0.03846	-0.02354	-0.01369	-0.03348	0.06241	-0.04171	0.10006	-0.03159	-0.0298	0.1269	*
	ZR	0.14644	0.0168	0.19949	0.01842	-0.03923	0.04037	-0.04944	-0.03203	0.04603	-0.00941	-0.00769	-0.03181	-0.03977	-0.06232	-0.0487	-0.05108	-0.03086	-0.02014	0.0242	-0.01874	-0.04016	-0.04801	0.00316	-0.04269	*
	TJ	0.06234	-0.03708	0.13092	-0.03863	-0.00451	-0.0165	-0.0377	-0.03645	-0.01259	-0.03538	0.08854	0.0157	-0.04006	-0.05115	-0.03582	-0.05288	0.04947	-0.0582	0.07708	-0.04308	0.00968	-0.04679	-0.03374	0.03144	-0.04714	*
Adriatic Sea	OH	0.36616	0.12509	0.43659	0.13647	-0.04899	0.14554	0.01413	-0.01706	0.26702	0.07311	-0.06684	-0.0094	-0.03647	-0.03838	-0.05314	-0.03017	-0.03217	0.03101	0.00108	0.0357	-0.08372	-0.00778	0.09042	-0.0245	-0.06215	-0.00549	*
	AN	0.29067	0.10319	0.344	0.10452	-0.03538	0.10422	-0.01569	-0.00887	0.14549	0.05016	-0.06633	-0.04635	-0.02659	-0.0315	-0.0396	-0.01951	-0.06585	0.00765	-0.01057	0.02384	-0.06511	-0.01592	0.05866	-0.03568	-0.06254	-0.01894	-0.10133	*
	OT	0.23162	0.05108	0.30143	0.05056	-0.02978	0.07053	-0.00868	-0.05559	0.12548	0.02353	0.02105	0.0121	-0.04495	-0.05409	-0.04973	-0.04093	0.01827	-0.01517	0.04161	-0.01322	-0.04012	-0.02075	0.02801	0.01514	-0.06433	-0.05681	-0.11614	-0.06787	*
	PC	0.31788	0.0929	0.38686	0.0942	-0.06973	0.07366	-0.02804	-0.0489	0.21946	-0.00185	-0.06397	-0.05922	-0.03942	-0.00538	-0.04358	-0.0336	-0.05598	-0.00281	0.01456	-0.0003	-0.05476	-0.02562	0.01863	-0.00568	-0.04445	0.00613	-0.04826	-0.06318	-0.00918	*
	TG	0.40817	0.15362	0.47899	0.17597	-0.00297	0.22862	0.07007	0.05658	0.30039	0.16518	0.00475	0.05069	-0.00212	-0.0419	-0.01389	0.01127	0.00149	0.0812	-0.01745	0.1225	-0.03735	-0.00204	0.15679	-0.0488	-0.03337	0.03319	-0.10372	-0.06069	-0.06357	0.04409	*
	TR	0.40149	0.16367	0.47105	0.18215	0.02352	0.20348	0.07754	0.05144	0.30921	0.15696	0.03896	0.07145	0.01067	-0.01393	-0.00025	0.02826	0.04956	0.07528	0.06126	0.09449	-0.01944	0.04867	0.15623	0.04225	-0.02223	0.02505	-0.13021	-0.0516	-0.11449	0.06676	-0.10197	*
	KP	0.30323	0.09674	0.3643	0.09634	-0.04765	0.08034	-0.01839	-0.03746	0.18411	0.00935	-0.05351	-0.04918	-0.03063	-0.00233	-0.03373	-0.02315	-0.04893	-0.00074	0.01601	0.00936	-0.04418	-0.01812	0.02329	-0.02137	-0.03736	0.01012	-0.04374	-0.05838	-0.00815	-0.11593	0.04077	0.06117	*
	KN	0.46053	0.18328	0.53668	0.21049	-0.00265	0.2364	0.0757	0.06083	0.3951	0.17395	-0.00621	0.05528	0.00647	-0.01658	-0.01796	0.02388	0.00991	0.09037	0.00607	0.1218	-0.04571	0.03231	0.18811	-0.01893	-0.03152	0.04895	-0.12792	-0.0709	-0.07725	0.0531	-0.13144	-0.12658	0.04822	*
	PL	0.30056	0.1473	0.35144	0.14806	0.04983	0.18863	0.08804	0.07956	0.2299	0.13195	0.07854	0.10353	0.03599	0.02078	0.02096	0.04497	0.08935	0.09952	0.10251	0.10448	0.021	0.05182	0.14519	0.0483	0.0116	0.04591	-0.05186	0.00341	-0.04763	0.09769	-0.06329	-0.06945	0.10065	-0.07967	*
	ZA	0.22787	0.07295	0.28523	0.06959	-0.01196	0.08624	0.00818	-0.01353	0.13539	0.03084	0.01688	0.02305	-0.02528	-0.02656	-0.0422	-0.02588	0.02968	0.01488	0.07305	0.00431	-0.03196	-0.00242	0.04519	0.02601	-0.04279	-0.0297	-0.10497	-0.04893	-0.10719	-0.00481	-0.04541	-0.09204	0.00076	-0.06539	-0.02837	*
	BK	0.21744	0.05249	0.2729	0.04666	-0.04517	0.04151	-0.05364	-0.04697	0.0842	-0.00845	-0.05061	-0.06653	-0.04922	-0.04296	-0.05389	-0.04662	-0.05828	-0.02845	0.01789	-0.03374	-0.06462	-0.03542	-0.00032	-0.01471	-0.07661	-0.04087	-0.09649	-0.09954	-0.08532	-0.08157	-0.03167	-0.04311	-0.0749	-0.03729	0.01555	-0.06513	*
Aegean and Levantine Sea	BL	0.26941	0.1177	0.12203	0.12279	0.0817	0.15537	0.08831	0.07716	0.208	0.13001	0.16288	0.13186	0.04076	0.02265	0.03813	0.05076	0.15024	0.08324	0.17812	0.07841	0.06168	0.07334	0.13223	0.12863	0.02037	0.0159	-0.01664	0.04504	-0.0743	0.15355	0.009	-0.07207	0.15051	-0.00899	-0.01593	-0.04288	0.02786	*
	CH	0.16988	-0.00688	0.33175	0.0126	-0.00276	0.05766	-0.03839	-0.00457	0.0791	0.03484	0.07138	-0.0011	-0.03631	-0.07869	-0.0402	-0.04432	0.00997	-0.02104	0.04791	-0.00515	-0.01126	-0.04892	0.03223	-0.01156	-0.07405	-0.0677	-0.03024	-0.04791	-0.0745	0.03767	-0.04019	-0.02661	0.03492	-0.01879	-0.00883	-0.04232	-0.06273	-0.0213	*
	PI	0.13725	0.00085	0.25577	-0.00995	-0.02457	0.01074	-0.04008	-0.04344	0.04304	-0.03412	0.0391	-0.00198	-0.05319	-0.05046	-0.07262	-0.05435	0.0064	-0.06596	0.06537	-0.0453	-0.02367	-0.0585	-0.02403	0.01366	-0.06345	-0.0718	-0.05759	-0.04611	-0.09012	-0.02518	-0.00568	-0.02527	-0.02102	-0.01067	0.00233	-0.06502	-0.0727	-0.01214	-0.06974	*
	KS	0.07532	0.00735	0.17367	-0.01471	0.01936	-0.02067	-0.04446	-0.02136	0.00435	-0.04267	0.09108	-1e-05	-0.01333	0.01456	-0.00731	-0.01821	0.05842	-0.01881	0.15995	-0.05234	0.02806	-0.00498	-0.03397	0.09277	-0.02277	-0.03754	0.03512	0.01598	-0.01111	0.00761	0.11349	0.08966	0.01727	0.10896	0.09673	0.00683	-0.03753	0.07406	-0.02016	-0.04232	*
	CY	0.13427	0.04919	0.16803	0.03809	0.02399	0.06032	0.01017	0.00874	0.06132	0.02149	0.07091	0.04741	-0.00305	-0.00582	-0.01321	-0.00753	0.06645	0.01128	0.12821	0.00167	0.0109	0.00594	0.03366	0.05878	-0.02148	-0.02747	-0.04423	-0.007	-0.07502	0.03711	0.00147	-0.04214	0.04454	-0.01872	-0.00164	-0.04993	-0.0321	-0.0324	-0.0484	-0.06015	0.00029	*
Black Sea	SL	0.81502	0.6192	0.84999	0.66569	0.45981	0.66454	0.54259	0.53274	0.8162	0.67793	0.49344	0.49672	0.44499	0.40492	0.45607	0.51721	0.44349	0.5313	0.38171	0.59696	0.41127	0.50809	0.65078	0.47233	0.40784	0.52334	0.38535	0.37087	0.40532	0.57466	0.30851	0.30378	0.54433	0.36442	0.35946	0.40553	0.42646	0.44154	0.45912	0.49402	0.58172	0.41338	*
	SN	0.88387	0.65718	0.92584	0.72229	0.47519	0.7029	0.57823	0.56929	1	0.74057	0.54699	0.52696	0.46762	0.44508	0.4826	0.55396	0.48117	0.59351	0.41304	0.64106	0.43506	0.55043	0.72118	0.52996	0.43878	0.58341	0.46667	0.42188	0.48458	0.66662	0.36675	0.375	0.6247	0.45848	0.37049	0.4491	0.48857	0.48748	0.53852	0.56923	0.61766	0.42235	0.1108	*
	SZ	0.68295	0.54784	0.70942	0.5731	0.41638	0.58475	0.48804	0.47186	0.6437	0.57263	0.43119	0.4628	0.41263	0.3833	0.41006	0.45336	0.42804	0.49788	0.39367	0.51718	0.37004	0.46229	0.56634	0.42836	0.38025	0.4583	0.29763	0.34847	0.31809	0.50874	0.24056	0.19318	0.49753	0.24744	0.27759	0.32889	0.39056	0.31988	0.39029	0.42385	0.50449	0.34747	0.01702	-0.05569	*
	CK	0.58655	0.37873	0.63107	0.40808	0.24382	0.43214	0.30235	0.28656	0.479	0.41501	0.25873	0.28001	0.21548	0.16144	0.21739	0.26384	0.23528	0.2703	0.20367	0.33924	0.18602	0.26168	0.38387	0.23244	0.17106	0.24253	0.08824	0.12999	0.0927	0.30022	0.05143	2e-05	0.28237	0.06054	0.10895	0.12379	0.16113	0.12563	0.16029	0.1963	0.33107	0.16458	-0.01089	0.1422	0.04079	*
	RK	0.71598	0.49913	0.75818	0.54114	0.33803	0.55173	0.41691	0.40233	0.67039	0.55076	0.35997	0.37923	0.31776	0.2671	0.32284	0.38091	0.32588	0.39686	0.27567	0.46613	0.285	0.37627	0.52125	0.33715	0.2737	0.37534	0.20373	0.22926	0.22262	0.43289	0.13941	0.10044	0.40718	0.16707	0.18464	0.23952	0.27773	0.25441	0.29354	0.3331	0.45292	0.26914	0.0478	-0.00071	-0.03862	-0.01451	*
	BT	0.74264	0.51288	0.78784	0.56123	0.34371	0.56608	0.42918	0.41466	0.73115	0.57283	0.37662	0.38973	0.32536	0.27899	0.33148	0.39298	0.33821	0.41672	0.28611	0.48137	0.28526	0.39007	0.54529	0.35465	0.28318	0.39383	0.22193	0.2434	0.24123	0.46129	0.15136	0.11078	0.43211	0.18484	0.20279	0.25051	0.29529	0.26493	0.31504	0.35454	0.46551	0.27196	0.0084	0	-0.05693	-0.05049	-0.08902	*
	KD	0.85485	0.63937	0.8943	0.69701	0.46526	0.68533	0.56082	0.5512	0.92092	0.71266	0.52072	0.51166	0.45485	0.42449	0.46791	0.5354	0.46234	0.56517	0.39657	0.62027	0.42269	0.52985	0.69009	0.50209	0.42213	0.55509	0.42463	0.39591	0.44459	0.62525	0.33383	0.33376	0.58829	0.40792	0.35927	0.42521	0.44848	0.46152	0.50042	0.53359	0.60013	0.41384	0.0834	0	-0.03297	0.12487	-0.00016	0.00042
	TH	0.88387	0.65718	0.92584	0.72229	0.47519	0.7029	0.57823	0.56929	1	0.74057	0.54699	0.52696	0.46762	0.44508	0.4826	0.55396	0.48117	0.59351	0.41304	0.64106	0.43506	0.55043	0.72118	0.52996	0.43878	0.58341	0.46667	0.42188	0.48458	0.66662	0.36675	0.375	0.6247	0.45848	0.37049	0.4491	0.48857	0.48748	0.53852	0.56923	0.61766	0.42235	0.1108	0	-0.05569	0.1422	-0.00071	0
	CT	0.82803	0.6227	0.86518	0.67371	0.45587	0.66882	0.54461	0.53443	0.85289	0.68711	0.49712	0.49736	0.44289	0.39839	0.45427	0.51827	0.44501	0.53943	0.38139	0.60104	0.41118	0.51093	0.66178	0.47713	0.40681	0.52957	0.38947	0.37285	0.41064	0.58867	0.30623	0.30061	0.55584	0.36733	0.34902	0.40406	0.43171	0.4388	0.46729	0.50223	0.5838	0.40583	0.06692	-0.00023	-0.01444	0.11123	8e-05	0.00042
[truncated: 3 more columns]
