# Supplementary material for: Unravelling population genetic structure with mitochondrial DNA in a notional panmictic coastal crab species: sample size makes the difference
Source: BMC Evol Biol. 2016 Jul 26;16:150. doi: 10.1186/s12862-016-0720-2 (PMC4960869; doi:10.1186/s12862-016-0720-2)
Supplement: Additional file 3: — Dataset supporting the conclusions of this article (text file formatted as Arlequin input). Haplotypes 1-33 and 34-49 correspond to those reported in Fratini et al. [20] and Deli et al. [21], respectively. (ARP 52 kb) [file 12862_2016_720_MOESM3_ESM.arp]

# Additional file 2. Full dataset supporting the conclusions of the paper: 
# ==================================================================================
# Unravelling population genetic structure with mitochondrial DNA
# in a notional panmictic coastal crab species: sample size makes the difference
# ==================================================================================
# by Fratini et al. 2016
# =======================
# Population names refer to table 1 of the paper
# ===============================================


[Profile]
   Title = "Haplotype Data from COI_totale_Pachy Dic 2015.fas DnaSP file"
   NbSamples = 51
   DataType = DNA
   GenotypicData = 0
   LocusSeparator = NONE
   MissingData = "?"
   CompDistMatrix = 1


[Data]

[[HaplotypeDefinition]]
   HaplList = {
Hap_1   GGAACCTCTTTAAGTTTAATCATTCGAGCAGAACTTAGACAACCAGGTAGTTTAATTGGTAATGATCAAATCTATAATGTTGTTGTTACAGCTCATGCTTTTGTTATAATCTTTTTTATAGTTATACCGATTATAATTGGTGGGTTTGGAAACTGGCTTGTTCCTTTGATATTAGGAGCCCCAGATATAGCTTTTCCGCGAATAAATAATATAAGATTTTGACTTTTACCTCCCTCCTTATCTCTCTTACTTACAAGAAGAATAGTAGAAAGTGGTGTGGGCACCGGATGAACTGTCTACCCACCCCTCGCCGCCGCTATCGCTCATGCCGGAGCCTCAGTTGATTTAGGAATTTTTTCTCTTCACCTAGCGGGTGTTTCCTCAATCCTAGGAGCCGTTAATTTTATAACTACTGTTATCAACATACGCTCTTATGGTATGACAATAGACCAAATACCATTGTTTGTTTGAGCAGTCTTTATTACTGCTATCCTTCTCTTGCTTTCCTTACCTGTATTAGCAGGCGCTATTACTATATTATTAACTGACCGTAACTTAAATACTTCATTCTTTGATCCTGCTGGGGGAGGTGACCC
Hap_2   GGAACCTCTTTAAGTTTAATCATTCGAGCAGAACTTAGACAACCAGGTAGTTTAATTGGTAATGATCAAATCTATAATGTTGTTGTTACAGCTCATGCTTTTGTTATAATCTTTTTTATAGTTATACCGATTATAATTGGTGGATTTGGAAACTGGCTTGTTCCTTTGATATTAGGAGCCCCAGATATAGCTTTTCCGCGAATAAATAATATAAGATTTTGACTTTTACCTCCCTCCTTATCTCTCTTACTTACAAGAAGAATAGTGGAAAGTGGTGTGGGCACCGGATGAACTGTCTACCCACCCCTCGCCGCCGCTATCGCTCATGCCGGAGCCTCAGTTGATTTAGGAATTTTTTCTCTTCACCTAGCGGGTGTTTCCTCAATCCTAGGAGCCGTTAATTTTATAACTACTGTTATCAACATACGCTCTTATGGTATGACAATAGACCAAATACCATTGTTTGTTTGAGCAGTCTTTATTACTGCTATCCTTCTCTTGCTTTCCTTACCTGTATTAGCAGGCGCTATTACTATATTATTAACTGACCGTAACTTAAATACTTCATTCTTTGATCCTGCTGGGGGGGGTGACCC
Hap_3   GGAACCTCTTTAAGTTTAATCATTCGAGCAGAACTTAGACAACCAGGTAGTTTAATTGGTAATGATCAAATCTATAATGTTGTTGTTACAGCTCATGCTTTTGTTATAATCTTTTTTATAGTTATACCGATTATAATTGGTGGATTTGGAAACTGGCTTGTTCCTTTGATATTAGGAGCCCCAGATATAGCTTTTCCGCGAATAAATAATATAAGATTTTGACTTTTACCTCCCTCCTTATCTCTCTTGCTTACAAGAAGAATAGTGGAAAGTGGTGTGGGCACCGGATGAACTGTCTACCCACCCCTCGCCGCCGCTATCGCTCATGCCGGAGCCTCAGTTGATTTAGGAATTTTTTCTCTTCACCTAGCGGGTGTTTCCTCAATCCTAGGAGCCGTTAATTTTATAACTACTGTTATCAACATACGCTCTTATGGTATGACAATAGACCAAATACCATTGTTTGTTTGAGCAGTCTTTATTACTGCTATCCTTCTCTTGCTTTCCTTACCTGTATTAGCAGGCGCTATTACTATATTATTAACTGACCGTAACTTAAATACTTCATTCTTTGATCCTGCTGGGGGGGGTGACCC
Hap_4   GGAACCTCTTTAAGTTTAATCATTCGAGCAGAACTTAGACAACCAGGTAGTTTAATTGGTAATGATCAAATCTATAATGTTGTTGTTACAGCTCATGCTTTTGTTATAATCTTTTTTATAGTTATACCGATTATAATTGGTGGATTTGGAAACTGGCTTGTTCCTTTGATATTAGGAGCCCCAGATATAGCTTTTCCGCGAATAAATAATATAAGATTTTGACTTTTACCTCCCTCCTTATCTCTCTTACTTACAAGAAGAATAGTAGAAAGTGGTGTGGGCACCGGATGAACTGTCTACCCACCCCTCGCCGCCGCTATCGCTCATGCCGGAGCCTCAGTTGATTTAGGAATTTTTTCTCTTCACCTAGCGGGTGTTTCCTCAATCCTAGGAGCCGTTAATTTTATAACTACTGTTATCAACATACGCTCTTATGGTATGACAATAGACCAAATACCATTGTTTGTTTGAGCAGTCTTTATTACTGCTATCCTTCTCTTGCTTTCCTTACCTGTATTAGCAGGCGCTATTACTATATTATTAACTGACCGTAACTTAAATACTTCATTCTTTGATCCTGCTGGGGGAGGTGACCC
Hap_5   GGAACCTCTTTAAGTTTAATCATTCGAGCAGAACTTAGACAACCAGGTAGTTTAATTGGTAATGATCAGATCTATAATGTTGTTGTTACAGCTCATGCTTTTGTTATAATCTTTTTTATAGTTATACCGATTATAATTGGTGGATTTGGAAACTGGCTTGTTCCTTTGATATTAGGAGCCCCAGATATAGCTTTTCCGCGAATAAATAATATAAGATTTTGACTTTTACCTCCCTCCTTATCTCTCTTACTTACAAGAAGAATAGTAGAAAGTGGTGTGGGCACCGGATGAACTGTCTACCCACCCCTCGCCGCCGCTATCGCTCATGCCGGAGCCTCAGTTGATTTAGGAATTTTTTCTCTTCACCTAGCGGGTGTTTCCTCAATCCTAGGAGCCGTTAATTTTATAACTACTGTTATCAACATACGCTCTTATGGTATGACAATAGACCAAATACCATTGTTTGTTTGAGCAGTCTTTATTACTGCTATCCTTCTCTTGCTTTCCTTACCTGTATTAGCAGGCGCTATTACTATATTATTAACTGACCGTAACTTAAATACTTCATTCTTTGATCCTGCTGGGGGGGGTGACCC
Hap_6   GGAACCTCTTTAAGTTTAATCATTCGAGCAGAACTTAGACAACCAGGTAGTTTAATTGGTAATGATCAAATCTATAATGTTGTTGTTACAGCTCATGCTTTTGTTATAATCTTTTTTATAGTTATACCGATTATAATTGGTGGATTTGGAAACTGGCTTGTTCCTTTGATATTAGGAGCCCCAGATATAGCTTTTCCGCGAATAAATAATATAAGATTTTGACTTTTACCTCCCTCCTTATCTCTCTTACTTACAAGAAGAATAGTAGAAAGTGGTGTGGGCACCGGATGAACTGTCTACCCACCCCTCGCCGCCGCTATCGCTCATGCCGGAGCCTCAGTTGATTTAGGAATTTTTTCTCTTCACCTAGCGGGTGTTTCCTCAATCCTAGGAGCCGTTAATTTTATAACTACTGTTATCAACATACGCTCTTATGGTATGACAATAGACCAAATACCATTGTTTGTTTGAGCAGTCTTTATTACTGCTATCCTTCTCTTGCTTTCCTTACCTGTATTAGCAGGCGCTATTACTATATTATTAACTGACCGTAACTTAAATACTTCATTCTTTGATCCTGCTGGGGGGGGTGACCC
Hap_7   GGAACCTCTTTAAGTTTAATCATTCGAGCAGAACTTAGACAACCAGGTAGTTTAATTGGTAATGATCAAATCTATAATGTTGTTGTTACAGCTCATGCTTTTGTTATAATCTTTTTTATAGTTATACCGATTATAATTGGTGGATTTGGAAACTGGCTTGTTCCTTTGATATTAGGAGCCCCAGATATAGCTTTTCCGCGAATAAATAATATAAGATTTTGACTTTTACCTCCCTCCTTATCTCTCTTGCTTACAAGAAGAATAGTAGAAAGTGGTGTGGGCACCGGATGAACTGTCTACCCACCCCTCGCCGCCGCTATCGCTCATGCCGGAGCCTCAGTTGATTTAGGAATTTTTTCTCTTCACCTAGCGGGTGTTTCCTCAATCCTAGGAGCCGTTAATTTTATAACTACTGTTATCAACATACGCTCTTATGGTATGACAATAGACCAAATACCATTGTTTGTTTGAGCAGTCTTTATTACTGCTATCCTTCTCTTGCTTTCCTTACCTGTATTAGCAGGCGCTATTACTATATTATTAACTGACCGTAACTTAAATACTTCATTCTTTGATCCTGCTGGGGGGGGTGACCC
Hap_8   GGAACCTCTTTAAGTTTAATCATTCGAGCAGAACTTAGACAACCAGGTAGTTTAATTGGTAATGATCAAATCTATAATGTTGTTGTTACAGCTCATGCTTTTGTTATAATCTTTTTTATAGTTATACCGATTATAATTGGTGGATTTGGAAACTGACTTGTTCCTTTGATATTAGGAGCCCCAGATATAGCTTTTCCGCGAATAAATAATATAAGATTTTGACTTTTACCTCCCTCCTTATCTCTCTTACTTACAAGAAGAATAGTAGAAAGTGGTGTGGGCACCGGATGAACTGTCTACCCACCCCTCGCCGCCGCTATCGCTCATGCCGGAGCCTCAGTTGATTTAGGAATTTTTTCTCTTCACCTAGCGGGTGTTTCCTCAATCCTAGGAGCCGTTAATTTTATAACTACTGTTATCAACATACGCTCTTATGGTATGACAATAGACCAAATACCATTGTTTGTTTGAGCAGTCTTTATTACTGCTATCCTTCTCTTGCTTTCCTTACCTGTATTAGCAGGCGCTATTACTATATTATTAACTGACCGTAACTTAAATACTTCATTCTTTGATCCTGCTGGGGGAGGTGACCC
Hap_9   GGAACCTCTTTAAGTTTAATCATTCGAGCAGAACTTAGACAACCAGGTAGTTTAATTGGTAATGATCAAATCTATAATGTTGTTGTTACAGCTCATGCTTTTGTTATAATCTTTTTTATAGTTATACCGATTATAATTGGTGGATTTGGAAACTGGCTTGTTCCTTTGATATTAGGAGCCCCAGATATAGCTTTTCCGCGAATAAATAATATAAGATTTTGACTTTTACCTCCCTCCTTATCTCTCTTACTTACAAGAAGAATAGTGGAAAGTGGTGTGGGCACCGGATGAACTGTCTACCCACCCCTCGCCGCTGCTATCGCTCATGCCGGAGCCTCAGTTGATTTAGGAATTTTTTCTCTTCACCTAGCGGGTGTTTCCTCAATCCTAGGAGCCGTTAATTTTATAACTACTGTTATCAACATACGCTCTTATGGTATGACAATAGACCAAATACCATTGTTTGTTTGAGCAGTCTTTATTACTGCTATCCTTCTCTTGCTTTCCTTACCTGTATTAGCAGGCGCTATTACTATATTATTAACTGACCGTAACTTAAATACTTCATTCTTTGATCCTGCTGGGGGGGGTGACCC
Hap_10  GGAACCTCTTTAAGTTTAATCATTCGAGCAGAACTTAGACAACCAGGTAGTTTAATTGGTAATGATCAAATCTATAATGTTGTTGTTACAGCTCATGCTTTTGTTATAATCTTTTTTATAGTTATACCGATTATAATTGGTGGATTTGGAAACTGGCTTGTTCCTTTGATATTAGGAGCCCCAGATATAGCTTTTCCGCGAATAAATAATATAAGATTTTGACTTTTACCTCCCTCCTTATCTCTCTTACTTACAAGAAGAATAGTGGAAAGTGGTGTGGGCACCGGATGAACTGTCTACCCACCCCTCGCCGCCGCTATCGCTCATGCCGGAGCTTCAGTTGATTTAGGAATTTTTTCTCTTCACCTAGCGGGTGTTTCCTCAATCCTAGGAGCCGTTAATTTTATAACTACTGTTATCAACATACGCTCTTATGGTATGACAATAGACCAAATACCATTGTTTGTTTGAGCAGTCTTTATTACTGCTATCCTTCTCTTGCTTTCCTTACCTGTATTAGCAGGCGCTATTACTATATTATTAACTGACCGTAACTTAAATACTTCATTCTTTGATCCTGCTGGGGGGGGTGACCC
Hap_11  GGAACCTCTTTAAGTTTAATCATTCGAGCAGAACTTAGACAACCAGGTAGTTTAATTGGTAATGATCAAATCTATAATGTTGTTGTTACAGCTCATGCTTTTGTTATAATCTTTTTTATAGTTATACCGATTATAATTGGTGGATTTGGAAACTGGCTTGTTCCTTTGATATTAGGAGCCCCAGATATAGCTTTTCCACGAATAAATAATATAAGATTTTGACTTTTACCTCCCTCCTTATCTCTCTTACTTACAAGAAGAATAGTAGAAAGTGGTGTGGGCACCGGATGAACTGTCTACCCACCCCTCGCCGCCGCTATCGCTCATGCCGGAGCCTCAGTTGATTTAGGAATTTTTTCTCTTCACCTAGCGGGTGTTTCCTCAATCCTAGGAGCCGTTAATTTTATAACTACTGTTATCAACATACGCTCTTATGGTATGACAATAGACCAAATACCATTGTTTGTTTGAGCAGTCTTTATTACTGCTATCCTTCTCTTGCTTTCCTTACCTGTATTAGCAGGCGCTATTACTATATTATTAACTGACCGTAACTTAAATACTTCATTCTTTGATCCTGCTGGGGGAGGTGACCC
Hap_12  GGAACCTCTTTAAGTTTAATCATTCGAGCAGAACTTAGACAACCAGGTAGTTTAATTGGTAATGATCAAATCTATAATGTTGTTGTTACAGCTCATGCTTTTGTTATAATCTTCTTTATAGTTATACCGATTATAATTGGTGGATTTGGAAACTGGCTTGTTCCTTTGATATTAGGAGCCCCAGATATAGCTTTTCCGCGAATAAATAATATAAGATTTTGACTTTTACCTCCCTCCTTATCTCTCTTACTTACAAGAAGAATAGTAGAAAGTGGTGTGGGCACCGGATGAACTGTCTACCCACCCCTCGCCGCCGCTATCGCTCATGCCGGAGCCTCAGTTGATTTAGGAATTTTTTCTCTTCACCTAGCGGGTGTTTCCTCAATCCTAGGAGCCGTTAATTTTATAACTACTGTTATCAACATACGCTCTTATGGTATGACAATAGACCAAATACCATTGTTTGTTTGAGCAGTCTTTATTACTGCTATCCTTCTCTTGCTTTCCTTACCTGTATTAGCAGGCGCTATTACTATATTATTAACTGACCGTAACTTAAATACTTCATTCTTTGATCCTGCTGGGGGAGGTGACCC
Hap_13  GGAACCTCTTTAAGTTTAATCATTCGAGCAGAACTTAGACAACCAGGTAGTTTAATTGGTAATGATCAAATCTATAATGTTGTTGTTACAGCTCATGCTTTTGTTATAATCTTTTTTATAGTTATACCGATTATAATTGGCGGATTTGGAAACTGGCTTGTTCCTTTGATATTAGGAGCCCCAGATATAGCTTTTCCGCGAATAAATAATATAAGATTTTGACTTTTACCTCCCTCCTTATCTCTCTTACTTACAAGAAGAATAGTAGAAAGTGGTGTGGGCACCGGATGAACTGTCTACCCACCCCTCGCCGCCGCTATCGCTCATGCCGGAGCCTCAGTTGATTTAGGAATTTTTTCTCTTCACCTAGCGGGTGTTTCCTCAATCCTAGGAGCCGTTAATTTTATAACTACTGTTATCAACATACGCTCTTATGGTATGACAATAGACCAAATACCATTGTTTGTTTGAGCAGTCTTTATTACTGCTATCCTTCTCTTGCTTTCCTTACCTGTATTAGCAGGCGCTATTACTATATTATTAACTGACCGTAACTTAAATACTTCATTCTTTGATCCTGCTGGGGGGGGTGACCC
Hap_14  GGAACCTCTTTAAGTTTAATCATTCGAGCAGAACTTAGACAACCAGGTAGTTTAATTGGTAATGATCAAATCTATAATGTTGTTGTTACAGCTCATGCTTTTGTTATAATCTTTTTTATAGTTATACCGATTATAATTGGTGGATTTGGAAACTGGCTTGTTCCTTTGATATTAGGAGCCCCAGATATAGCTTTTCCGCGAATAAATAATATAAGATTTTGACTTTTACCTCCCTCCTTATCTCTCTTACTTACAAGAAGAATAGTGGAAAGTGGTGTGGGCACCGGATGAACTGTCTACCCACCCCTCGCCGCCGCTATCGCTCATGCCGGAGCCTCAGTTGATTTAGGAATTTTTTCTCTTCACCTAGCGGGTGTTTCCTCAATCCTAGGAGCCGTTAATTTTATAACTACTGTTATCAACATACGCTCTTATGGTATGACAATAGACCAAATACCATTGTTTGTTTGAGCAGTCTTTATTACTGCTATCCTTCTCTTGCTTTCCTTACCTGTATTAGCAGGCGCTATTACTATATTATTAACTGACCGTAACTTAAATACTTCATTCTTTGATCCTGCTGGGGGGGGCGACCC
Hap_15  GGAACCTCTTTAAGTTTAATCATTCGAGCAGAACTTAGACAACCAGGTAGTTTAATTGGTAATGATCAAATCTATAATGTTGTTGTTACAGCTCATGCTTTCGTTATAATCTTTTTTATAGTTATACCGATTATAATTGGTGGATTTGGAAACTGGCTTGTTCCTTTGATATTAGGAGCCCCAGATATAGCTTTTCCGCGAATAAATAATATAAGATTTTGACTTTTACCTCCCTCCTTATCTCTCTTACTTACAAGAAGAATAGTGGAAAGTGGTGTGGGCACCGGATGAACTGTCTACCCACCCCTCGCCGCCGCTATCGCTCATGCCGGAGCCTCAGTTGATTTAGGAATTTTTTCTCTTCACCTAGCGGGTGTTTCCTCAATCCTAGGAGCCGTTAATTTTATAACTACTGTTATCAACATACGCTCTTATGGTATGACAATAGACCAAATACCATTGTTTGTTTGAGCAGTCTTTATTACTGCTATCCTTCTCTTGCTTTCCTTACCTGTATTAGCAGGCGCTATTACTATATTATTAACTGACCGTAACTTAAATACTTCATTCTTTGATCCTGCTGGGGGGGGTGACCC
Hap_16  GGAACCTCTTTAAGTTTAATCATTCGAGCAGAACTTAGACAACCAGGTAGTTTAATTGGTAATGATCAGATCTATAATGTTGTTGTTACAGCTCATGCTTTTGTTATAATCTTTTTTATAGTTATACCGATTATAATTGGTGGATTTGGAAACTGGCTTGTTCCTTTGATATTAGGAGCCCCAGATATAGCTTTTCCGCGAATAAATAATATAAGATTTTGACTTTTACCTCCCTCCTTATCTCTCTTACTTACAAGAAGAATAGTAGAAAGTGGTGTGGGCACCGGATGAACTGTATACCCACCCCTCGCCGCCGCTATCGCTCATGCCGGAGCCTCAGTTGATTTAGGAATTTTTTCTCTTCACCTAGCGGGTGTTTCCTCAATCCTAGGAGCCGTTAATTTTATAACTACTGTTATCAACATACGCTCTTATGGTATGACAATAGACCAAATACCATTGTTTGTTTGAGCAGTCTTTATTACTGCTATCCTTCTCTTGCTTTCCTTACCTGTATTAGCAGGCGCTATTACTATATTATTAACTGACCGTAACTTAAATACTTCATTCTTTGATCCTGCTGGGGGGGGTGACCC
Hap_17  GGAACCTCTTTAAGTTTAATCATTCGAGCAGAACTTAGACAACCAGGTAGTTTAATTGGTAATGATCAAATCTATAATGTTGTTGTTACAGCTCATGCTTTTGTTATAATCTTTTTTATAGTTATACCGATTATAATTGGTGGATTTGGAAACTGGCTTGTTCCTTTGATATTAGGAGCCCCAGATATAGCTTTTCCGCGAATAAATAATATAAGATTTTGACTTTTACCTCCTTCCTTATCTCTCTTACTTACAAGAAGAATAGTGGAAAGTGGTGTGGGCACCGGATGAACTGTCTACCCACCCCTCGCCGCCGCTATCGCTCATGCCGGAGCCTCAGTTGATTTAGGAATTTTTTCTCTTCACCTAGCGGGTGTTTCCTCAATCCTAGGAGCCGTTAATTTTATAACTACTGTTATCAACATACGCTCTTATGGTATGACAATAGACCAAATACCATTGTTTGTTTGAGCAGTCTTTATTACTGCTATCCTTCTCTTGCTTTCCTTACCTGTATTAGCAGGCGCTATTACTATATTATTAACTGACCGTAACTTAAATACTTCATTCTTTGATCCTGCTGGGGGGGGTGACCC
Hap_18  GGAACCTCTTTAAGTTTAATCATTCGAGCAGAACTTAGACAACCAGGTAGTTTAATTGGTAATGATCAAATCTATAATGTTGTTGTTACAGCTCATGCTTTTGTTATAATCTTTTTTATAGTTATACCGATTATAATTGGTGGATTTGGAAACTGGCTTGTTCCTTTGATATTAGGAGCCCCAGATATAGCTTTTCCGCGAATAAATAATATAAGATTTTGACTTTTACCTCCCTCCTTATCTCTTTTACTTACAAGAAGAATAGTGGAAAGTGGTGTGGGCACCGGATGAACTGTCTACCCACCCCTCGCCGCCGCTATCGCTCATGCCGGAGCCTCAGTTGATTTAGGAATTTTTTCTCTTCACCTAGCGGGTGTTTCCTCAATCCTAGGAGCCGTTAATTTTATAACTACTGTTATCAACATACGCTCTTATGGTATGACAATAGACCAAATACCATTGTTTGTTTGAGCAGTCTTTATTACTGCTATCCTTCTCTTGCTTTCCTTACCTGTATTAGCAGGCGCTATTACTATATTATTAACTGACCGTAACTTAAATACTTCATTCTTTGATCCTGCTGGGGGGGGTGACCC
Hap_19  GGAACCTCTTTAAGTTTAATCATTCGAGCAGAACTTAGACAACCAGGTAGTTTAATTGGTAATGATCAAATCTATAATGTTGTTGTTACAGCTCATGCTTTTGTTATAATCTTTTTTATAGTTATACCGATTATAATTGGTGGATTTGGGAACTGGCTTGTTCCTTTGATATTAGGAGCCCCAGATATAGCTTTTCCGCGAATAAATAATATAAGATTTTGACTTTTACCTCCCTCCTTATCTCTCTTACTTACAAGAAGAATAGTAGAAAGTGGTGTGGGCACCGGATGAACTGTCTACCCACCCCTCGCCGCCGCTATCGCTCATGCCGGAGCCTCAGTTGATTTAGGAATTTTTTCTCTTCACCTAGCGGGTGTTTCCTCAATCCTAGGAGCCGTTAATTTTATAACTACTGTTATCAACATACGCTCTTATGGTATGACAATAGACCAAATACCATTGTTTGTTTGAGCAGTCTTTATTACTGCTATCCTTCTCTTGCTTTCCTTACCTGTATTAGCAGGCGCTATTACTATATTATTAACTGACCGTAACTTAAATACTTCATTCTTTGATCCTGCTGGGGGAGGTGACCC
Hap_20  GGAACCTCTTTAAGTTTAATCATTCGAGCAGAACTTAGACAACCAGGTAGTTTAATTGGTAATGATCAAATCTATAATGTTGTTGTTACAGCTCATGCTTTTGTTATAATCTTTTTTATAGTTATACCGATTATAATTGGTGGATTCGGAAACTGGCTTGTTCCTTTGATATTAGGAGCCCCAGATATAGCTTTTCCGCGAATAAATAATATAAGATTTTGACTTTTACCTCCCTCCTTATCTCTCTTACTTACAAGAAGAATAGTGGAAAGTGGTGTGGGCACCGGATGAACTGTCTACCCACCCCTCGCCGCCGCTATCGCTCATGCCGGAGCCTCAGTTGATTTAGGAATTTTTTCTCTTCACCTAGCGGGTGTTTCCTCAATCCTAGGAGCCGTTAATTTTATAACTACTGTTATCAACATACGCTCTTATGGTATGACAATAGACCAAATACCATTGTTTGTTTGAGCAGTCTTTATTACTGCTATCCTTCTCTTGCTTTCCTTACCTGTATTAGCAGGCGCTATTACTATATTATTAACTGACCGTAACTTAAATACTTCATTCTTTGATCCTGCTGGGGGGGGTGACCC
Hap_21  GGAACCTCTTTAAGTTTAATCATTCGAGCAGAACTTAGACAACCAGGTAGTTTAATTGGTAATGATCAAATCTATAATGTTGTTGTTACAGCTCATGCTTTTGTTATAATCTTTTTTATAGTTATACCGATTATAATTGGTGGATTTGGAAACTGGCTTGTTCCTTTGATATTAGGAGCCCCAGATATAGCTTTTCCGCGAATAAATAATATAAGATTTTGACTTTTACCTCCCTCCTTATCTCTCTTACTTACAAGAAGAATAGTGGAAAGTGGTGTGGGCACCGGATGAACTGTCTACCCACCCCTCGCCGCCGCTATCGCTCATGCCGGAGCCTCAGTTGATTTAGGAATTTTTTCTCTTCACCTAGCGGGTGTTTCCTCAATCCTAGGAGCCGTTAATTTTATAACTACTGTTATCAACATACGCTCTTATGGTATGACAATAGACCAAATACCATTGTTTGTTTGAGCAGTCTTTATTACTGCTATCCTTCTCTTGCTTTCCTTACCTGTATTAGCAGGCGCTATTACTATATTATTAACTGACCGTAACTTAAACACTTCATTCTTTGATCCTGCTGGGGGGGGTGACCC
Hap_22  GGAACCTCTTTAAGTTTAATCATTCGAGCAGAACTTAGACAACCAGGTAGTTTAATTGGTAATGATCAAATCTATAATGTTGTTGTTACAGCTCATGCTTTTGTTATAATCTTTTTTATAGTTATACCGATTATAATTGGTGGATTTGGAAACTGGCTTGTTCCTTTGATATTAGGAGCCCCAGATATAGCTTTTCCGCGAATAAATAATATAAGATTTTGACTTTTACCTCCCTCCTTATCTCTCTTACTTACAAGAAGAATAGTGGAAAGTGGTGTGGGCACCGGATGAACTGTCTACCCACCCCTCGCCGCCGCTATCGCTCATGCCGGAGCCTCAGTTGATTTAGGAATTTTTTCTCTTCACCTAGCGGGTGTTTCCTCAATCCTAGGAGCCGTTAATTTTATAACTACTGTTATCAACATACGCTCTTATGGTATGACAATAGACCAAATACCATTATTTGTTTGAGCAGTCTTTATTACTGCTATCCTTCTCTTGCTTTCCTTACCTGTATTAGCAGGCGCTATTACTATATTATTAACTGACCGTAACTTAAATACTTCATTCTTTGATCCTGCTGGGGGGGGTGACCC
Hap_23  GGAACCTCTTTAAGTTTAATCATTCGAGCAGAACTTAGACAACCAGGTAGTTTAATTGGTAATGATCAAATCTATAATGTTGTTGTTACAGCTCATGCTTTTGTTATAATCTTTTTTATAGTTATACCGATTATAATTGGTGGATTTGGAAACTGGCTTGTTCCTTTGATATTAGGAGCCCCAGATATAGCTTTTCCGCGAATAAATAATATAAGATTTTGACTTTTACCTCCCTCCTTATCTCTCTTACTTACAAGAAGAATAGTGGAAAGTGGTGTGGGCACCGGATGAACTGTCTACCCACCCCTCGCCGCCGCTATCGCTCATGCCGGAGCCTCAGTTGATTTAGGAATTTTTTCTCTTCACCTAGCGGGTATTTCCTCAATCCTAGGAGCCGTTAATTTTATAACTACTGTTATCAACATACGCTCTTATGGTATGACAATAGACCAAATACCATTGTTTGTTTGAGCAGTCTTTATTACTGCTATCCTTCTCTTGCTTTCCTTACCTGTATTAGCAGGCGCTATTACTATATTATTAACTGACCGTAACTTAAATACTTCATTCTTTGATCCTGCTGGGGGGGGTGACCC
Hap_24  GGAACCTCTTTAAGTTTAATCATTCGAGCAGAACTTAGACAACCAGGTAGTTTAATTGGTAATGATCAAATCTATAATGTTGTTGTTACAGCTCATGCTTTTGTTATAATCTTTTTTATAGTTATACCGATTATAATTGGTGGATTTGGAAACTGGCTTGTTCCTTTAATATTAGGAGCCCCAGATATAGCTTTTCCGCGAATAAATAATATAAGATTTTGACTTTTACCTCCCTCCTTATCTCTCTTACTTACAAGAAGAATAGTGGAAAGTGGTGTGGGCACCGGATGAACTGTCTACCCACCCCTCGCCGCCGCTATCGCTCATGCCGGAGCCTCAGTTGATTTAGGAATTTTTTCTCTTCACCTAGCGGGTGTTTCCTCAATCCTAGGAGCCGTTAATTTTATAACTACTGTTATCAACATACGCTCTTATGGTATGACAATAGACCAAATACCATTGTTTGTTTGAGCAGTCTTTATTACTGCTATCCTTCTCTTGCTTTCCTTACCTGTATTAGCAGGCGCTATTACTATATTATTAACTGACCGTAACTTAAATACTTCATTCTTTGATCCTGCTGGGGGGGGTGACCC
Hap_25  GGAACCTCTTTAAGTTTAATCATTCGAGCAGAACTTAGACAACCAGGTAGTTTAATTGGTAATGATCAAATCTATAATGTTGTTGTTACAGCTCATGCTTTTGTTATAATCTTTTTTATAGTTATACCGATTATAATTGGTGGATTTGGAAACTGGCTTGTTCCTTTGATATTAGGAGCCCCAGATATAGCTTTTCCGCGAATAAATAATATAAGATTTTGACTTTTACCTCCCTCCTTATCTCTCTTACTTACAAGAAGAATAGTAGAAAGTGGTGTGGGCACCGGATGAACTGTCTACCCGCCCCTCGCCGCCGCTATCGCTCATGCCGGAGCCTCAGTTGATTTAGGAATTTTTTCTCTTCACCTAGCGGGTGTTTCCTCAATCCTAGGAGCCGTTAATTTTATAACTACTGTTATCAACATACGCTCTTATGGTATGACAATAGACCAAATACCATTGTTTGTTTGAGCAGTCTTTATTACTGCTATCCTTCTCTTGCTTTCCTTACCTGTATTAGCAGGCGCTATTACTATATTATTAACTGACCGTAACTTAAATACTTCATTCTTTGATCCTGCTGGGGGGGGTGACCC
Hap_26  GGAACCTCTTTAAGTTTAATCATTCGAGCAGAACTTAGACAACCAGGTAGTTTAATTGGTAATGATCAGATCTATAATGTTGTTGTTACAGCTCATGCTTTTGTTATAATCTTTTTTATAGTTATACCAATTATAATTGGTGGATTTGGAAACTGGCTTGTTCCTTTGATATTAGGAGCCCCAGATATAGCTTTTCCGCGAATAAATAATATAAGATTTTGACTTTTACCTCCCTCCTTATCTCTCTTACTTACAAGAAGAATAGTAGAAAGTGGTGTGGGCACCGGATGAACTGTCTACCCACCCCTCGCCGCCGCTATCGCTCATGCCGGAGCCTCAGTTGATTTAGGAATTTTTTCTCTTCACCTAGCGGGTGTTTCCTCAATCCTAGGAGCCGTTAATTTTATAACTACTGTTATCAACATACGCTCTTATGGTATGACAATAGACCAAATACCATTGTTTGTTTGAGCAGTCTTTATTACTGCTATCCTTCTCTTGCTTTCCTTACCTGTATTAGCAGGCGCTATTACTATATTATTAACTGACCGTAACTTAAATACTTCATTCTTTGATCCTGCTGGGGGGGGTGACCC
Hap_27  GGAACCTCTTTAAGTTTAATCATTCGAGCAGAACTTAGACAACCAGGTAGTTTAATTGGTAATGATCAAATCTATAATGTTGTTGTTACAGCTCATGCTTTTGTTATAATCTTTTTTATAGTTATACCGATTATAATTGGTGGATTTGGAAACTGGCTTGTTCCTTTGATATTAGGAGCCCCAGATATAGCTTTTCCGCGAATAAATAATATAAGATTTTGACTTTTACCTCCCTCCTTATCTCTCTTACTTACAAGAAGAATAGTAGAAAGTGGTGTCGGCACCGGATGAACTGTCTACCCACCCCTCGCCGCCGCTATCGCTCATGCCGGAGCCTCAGTTGATTTAGGAATTTTTTCTCTTCACCTAGCGGGTGTTTCCTCAATCCTAGGAGCCGTTAATTTTATAACTACTGTTATCAACATACGCTCTTATGGTATGACAATAGACCAAATACCATTGTTTGTTTGAGCAGTCTTTATTACTGCTATCCTTCTCTTGCTTTCCTTACCTGTATTAGCAGGCGCTATTACTATATTATTAACTGACCGTAACTTAAATACTTCATTCTTTGATCCTGCTGGGGGGGGTGACCC
Hap_28  GGAACCTCTTTAAGTTTAATCATTCGAGCAGAACTTAGACAACCAGGTAGTTTAATTGGTAATGATCAAATCTATAATGTTGTTGTTACAGCTCATGCTTTTGTTATAATCTTTTTTATAGTTATACCGATTATAATTGGTGGATTTGGAAACTGACTTGTTCCTTTGATATTAGGAGCCCCAGATATAGCTTTTCCGCGAATAAATAATATAAGATTTTGACTTTTACCTCCCTCCTTATCTCTCTTACTTACAAGAAGAATAGTAGAAAGTGGTGTAGGCACCGGATGAACTGTCTACCCACCCCTCGCCGCCGCTATCGCTCATGCCGGAGCCTCAGTTGATTTAGGAATTTTTTCTCTTCACCTAGCGGGTGTTTCCTCAATCCTAGGAGCCGTTAATTTTATAACTACTGTTATCAACATACGCTCTTATGGTATGACAATAGACCAAATACCATTGTTTGTTTGAGCAGTCTTTATTACTGCTATCCTTCTCTTGCTTTCCTTACCTGTATTAGCAGGCGCTATTACTATATTATTAACTGACCGTAACTTAAATACTTCATTCTTTGATCCTGCTGGGGGAGGTGACCC
Hap_29  GGAACCTCTTTAAGTTTAATCATTCGAGCAGAACTTAGACAACCAGGTAGTTTAATTGGTAATGATCAAATCTATAATGTTGTTGTTACAGCTCATGCTTTTGTTATAATCTTTTTTATAGTTATACCGATTATAATTGGTGGATTTGGAAACTGGCTTGTTCCTTTGATATTAGGAGCCCCTGATATAGCTTTTCCGCGAATAAATAATATAAGATTTTGACTTTTACCTCCCTCCTTATCTCTCTTACTTACAAGAAGAATAGTGGAAAGTGGTGTGGGCACCGGATGAACTGTCTACCCACCCCTCGCCGCCGCTATCGCTCATGCCGGAGCCTCAGTTGATTTAGGAATTTTTTCTCTTCACCTAGCGGGTGTTTCCTCAATCCTAGGAGCCGTTAATTTTATAACTACTGTTATCAACATACGCTCTTATGGTATGACAATAGACCAAATACCATTGTTTGTTTGAGCAGTCTTTATTACTGCTATCCTTCTCTTGCTTTCCTTACCTGTATTAGCAGGCGCTATTACTATATTATTAACTGACCGTAACTTAAATACTTCATTCTTTGATCCTGCTGGGGGGGGTGACCC
Hap_30  GGAACCTCCTTAAGTTTAATCATTCGAGCAGAACTTAGACAACCAGGTAGTTTAATTGGTAATGATCAAATCTATAATGTTGTTGTTACAGCTCATGCTTTTGTTATAATCTTTTTTATAGTTATACCGATTATAATTGGTGGATTTGGAAACTGGCTTGTTCCTTTGATATTAGGAGCCCCAGATATAGCTTTTCCGCGAATAAATAATATAAGATTTTGACTTTTACCTCCCTCCTTATCTCTCTTACTTACAAGAAGAATAGTAGAAAGTGGTGTGGGCACCGGATGAACTGTCTACCCACCCCTCGCCGCCGCTATCGCTCATGCCGGAGCCTCAGTTGATTTAGGAATTTTTTCTCTTCACCTAGCGGGTGTTTCCTCAATCCTAGGAGCCGTTAATTTTATAACTACTGTTATCAACATACGCTCTTATGGTATGACAATAGACCAAATACCATTGTTTGTTTGAGCAGTCTTTATTACTGCTATCCTTCTCTTGCTTTCCTTACCTGTATTAGCAGGCGCTATTACTATATTATTAACTGACCGTAACTTAAATACTTCATTCTTTGATCCTGCTGGGGGAGGTGACCC
Hap_31  GGAACCTCTTTAAGTTTAATCATTCGAGCAGAACTTAGACAACCAGGTAGTTTAATTGGTAATGATCAAATCTATAATGTTGTTGTTACAGCTCATGCTTTTGTTATAATCTTTTTTATAGTTATACCGATTATAATTGGTGGATTTGGAAACTGACTTGTTCCTTTGATATTAGGAGCCCCAGATATAGCTTTTCCGCGAATAAATAATATAAGATTTTGACTTTTACCTCCCTCCTTATCTCTCTTACTTACAAGAAGAATAGTGGAAAGTGGTGTGGGCACCGGATGAACTGTCTACCCACCCCTCGCCGCCGCTATCGCTCATGCCGGAGCCTCAGTTGATTTAGGAATTTTTTCTCTTCACCTAGCGGGTGTTTCCTCAATCCTAGGAGCCGTTAATTTTATAACTACTGTTATCAACATACGCTCTTATGGTATGACAATAGACCAAATACCATTGTTTGTTTGAGCAGTCTTTATTACTGCTATCCTTCTCTTGCTTTCCTTACCTGTATTAGCAGGCGCTATTACTATATTATTAACTGACCGTAACTTAAATACTTCATTCTTTGATCCTGCTGGGGGGGGTGACCC
Hap_32  GGAACCTCTTTAAGTTTAATCATTCGAGCAGAACTTAGACAACCAGGTAGTTTAATTGGTAATGATCAAATCTATAATGTTGTTGTTACAGCTCATGCTTTTGTTATAATCTTTTTTATAGTTATACCGATTATAATTGGTGGATTTGGAAACTGGCTTGTTCCTTTGATATTAGGAGCCCCAGATATAGCTTTTCCGCGAATAAATAATATAAGATTTTGACTTTTACCTCCCTCCTTATCTCTCTTACTTACAAGAAGAATAGTAGAAAGTGGTGTGGGCACCGGATGAACTGTCTACCCACCCCTCGCCGCCGCTATCGCTCATGCCGGAGCCTCAGTTGATTTAGGAATTTTTTCTCTTCACCTAGCGGGTGTTTCCTCAATCTTAGGAGCCGTTAATTTTATAACTACTGTTATCAACATACGCTCTTATGGTATGACAATAGACCAAATACCATTGTTTGTTTGAGCAGTCTTTATTACTGCTATCCTTCTCTTGCTTTCCTTACCTGTATTAGCAGGCGCTATTACTATATTATTAACTGACCGTAACTTAAATACTTCATTCTTTGATCCTGCTGGGGGAGGTGACCC
Hap_33  GGAACCTCTTTAAGTTTAATCATTCGAGCAGAACTTAGACAACCAGGTAGTTTAATTGGTAATGATCAAATCTATAATGTTGTTGTTACAGCTCATGCTTTTGTTATAATCTTTTTTATAGTTATACCGATTATAATTGGTGGATTTGGAAACTGACTTGTTCCTTTGATATTAGGAGCCCCAGATATAGCTTTTCCGCGAATAAATAATATAAGATTTTGACTTTTACCTCCCTCCTTATCTCTCTTACTTACAAGAAGAATAGTGGAAAGTGGTGTGGGCACCGGATGAACTGTCTACCCACCCCTCGCCGCCGCTATCGCTCATGCCGGAGCCTCAGTTGATTTAGGAATTTTTTCTCTTCACCTAGCGGGTGTTTCCTCAATCCTAGGAGCCGTTAATTTTATAACTACTGTTATCAACATACGCTCTTATGGTATGACAATAGACCAAATACCATTGTTTGCTTGAGCAGTCTTTATTACTGCTATCCTTCTCTTGCTTTCCTTACCTGTATTAGCAGGCGCTATTACTATATTATTAACTGACCGTAACTTAAATACTTCATTCTTTGATCCTGCTGGGGGGGGTGACCC
Hap_34  GGAACCTCTTTAAGTTTAATCATTCGAGCAGAACTTAGACAACCAGGTAGTTTGATTGGTAATGATCAAATCTATAATGTTGTTGTTACAGCTCATGCTTTTGTTATAATCTTTTTTATAGTTATACCGATTATAATTGGTGGATTTGGAAACTGGCTTGTTCCTTTGATATTAGGAGCCCCAGATATAGCTTTTCCGCGAATAAATAATATAAGATTTTGACTTTTACCTCCCTCCTTATCTCTCTTACTTACAAGAAGAATAGTGGAAAGTGGTGTGGGCACCGGATGAACTGTCTACCCACCCCTCGCCGCCGCTATCGCTCATGCCGGAGCCTCAGTTGATTTAGGAATTTTTTCTCTTCACCTAGCGGGTGTTTCCTCAATCCTAGGAGCCGTTAATTTTATAACTACTGTTATCAACATACGCTCTTATGGTATGACAATAGACCAAATACCATTGTTTGTTTGAGCAGTCTTTATTACTGCTATCCTTCTCTTGCTTTCCTTACCTGTATTAGCAGGCGCTATTACTATATTATTAACTGACCGTAACTTAAATACTTCATTCTTTGATCCTGCTGGGGGGGGTGACCC
Hap_35  GGAACCTCTTTAAGTTTAATCATTCGAGCAGAACTTAGACAACCAGGTAGTTTAATTGGTAATGATCAGATCTATAATGTTGTTGTTACAGCTCATGCTTTTGTTATAATCTTTTTTATAGTTATACCGATTATAATTGGTGGATTTGGAAACTGGCTTGTTCCTTTGATATTAGGAGCCCCAGATATAGCTTTTCCGCGAATAAATAATATAAGATTTTGACTTTTACCTCCCTCCTTATCTCTCTTACTTACAAGAAGAATAGTAGAAAGTGGTGTAGGCACCGGATGAACTGTCTACCCACCCCTCGCCGCCGCTATCGCTCATGCCGGAGCCTCAGTTGATTTAGGAATTTTTTCTCTTCACCTAGCGGGTGTTTCCTCAATCCTAGGAGCCGTTAATTTTATAACTACTGTTATCAACATACGCTCTTATGGTATGACAATAGACCAAATACCATTGTTTGTTTGAGCAGTCTTTATTACTGCTATCCTTCTCTTGCTTTCCTTACCTGTATTAGCAGGCGCTATTACTATATTATTAACTGACCGTAACTTAAATACTTCATTCTTTGATCCTGCTGGGGGGGGTGACCC
Hap_36  GGAACCTCTTTAAGTTTAATCATTCGAGCAGAACTTAGACAACCAGGTAGTTTAATTGGTAATGATCAAATCTATAATGTTGTTGTTACAGCTCATGCTTTTGTTATAATCTTTTTTATAGTTATACCGATTATAATTGGTGGATTTGGAAACTGGCTTGTTCCTTTGATATTAGGAGCCCCAGATATAGCTTTTCCGCGAATAAATAATATAAGATTTTGACTTTTACCTCCCTCCTTATCTCTCTTACTTACAAGAAGAATAGTAGAAAGTGGTGTGGGCACCGGATGAACTGTCTACCCACCCCTCGCCGCCGCTATCGCTCATGCCGGAGCCTCAGTTGATTTAGGAATTTTTTCTCTTCACCTAGCGGGTGTTTCCTCAATCCTAGGAGCCGTTAATTTTATAACTACTGTTATCAACATACGCTCTTATGGTATGACAATAGACCAAATACCATTGTTTGTTTGAGCAGTCTTTATTACTGCTATCCTTCTCTTGCTTTCCTTACCTGTATTAGCAGGCGCTATTACTATATTATTAACTGACCGTAACTTAAATACTTCATTCTTTGATCCTGCTGGGGGAGGAGACCC
Hap_37  GGAACCTCTTTAAGTTTAATCATTCGAGCAGAACTTAGACAGCCGGGTAGTTTAATTGGTAATGATCAAATCTATAATGTTGTTGTTACAGCTCATGCTTTTGTTATAATCTTTTTTATAGTTATACCGATTATAATTGGTGGATTTGGAAACTGGCTTGTTCCTTTGATATTAGGAGCCCCAGATATAGCTTTTCCGCGAATAAATAATATAAGATTTTGACTTTTACCTCCCTCCTTATCTCTCTTACTTACAAGAAGAATAGTGGAAAGTGGTGTGGGCACCGGATGAACTGTCTACCCACCCCTCGCCGCCGCTATCGCTCATGCCGGAGCCTCAGTTGATTTAGGAATTTTTTCTCTTCACCTAGCGGGTGTTTCCTCAATCCTAGGAGCCGTTAATTTTATAACTACTGTTATCAACATACGCTCTTATGGTATGACAATAGACCAAATACCATTGTTTGTTTGAGCAGTCTTTATTACTGCTATCCTTCTCTTGCTTTCCTTACCTGTATTAGCAGGCGCTATTACTATATTATTAACTGACCGTAACTTAAATACTTCATTCTTTGATCCTGCTGGGGGGGGTGACCC
Hap_38  GGAACCTCTTTAAGTTTAATCATTCGAGCAGAACTTAGACAACCAGGTGGTTTAATTGGTAATGATCAAATCTATAATGTTGTTGTTACAGCTCATGCTTTTGTTATAATCTTTTTTATAGTTATACCGATTATAATTGGTGGATTTGGAAACTGGCTTGTTCCTTTGATATTAGGAGCCCCAGATATAGCTTTTCCGCGAATAAATAATATAAGATTTTGACTTTTACCTCCCTCCTTATCTCTCTTACTTACAAGAAGAATAGTAGAAAGTGGTGTGGGCACCGGATGAACTGTCTACCCACCCCTCGCCGCCGCTATCGCTCATGCCGGAGCCTCAGTTGATTTAGGAATTTTTTCTCTTCACCTAGCGGGTGTTTCCTCAATCCTAGGAGCCGTTAATTTTATAACTACTGTTATCAACATACGCTCTTATGGTATGACAATAGACCAAATACCATTGTTTGTTTGAGCAGTCTTTATTACTGCTATCCTTCTCTTGCTTTCCTTACCTGTATTAGCAGGCGCTATTACTATATTATTAACTGACCGTAACTTAAATACTTCATTCTTTGATCCTGCTGGGGGAGGTGACCC
Hap_39  GGAACCTCTTTAAGTTTAATCATTCGAGCAGAACTTAGACAACCAGGTAGTTTAATTGGTAATGATCAGATCTATAATGTTGTTGTTACAGCTCATGCTTTTGTTATAATCTTTTTTATAGTTATACCGATTATAATTGGTGGATTTGGAAACTGGCTTGTTCCTTTGATATTAGGAGCCCCAGATATAGCTTTTCCGCGAATAAATAATATAAGGTTTTGACTTTTACCTCCCTCCTTATCTCTCTTACTTACAAGAAGAATAGTAGAAAGTGGTGTGGGCACCGGATGAACTGTCTACCCACCCCTCGCCGCCGCTATCGCTCATGCCGGAGCCTCAGTTGATTTAGGAATTTTTTCTCTTCACCTAGCGGGTGTTTCCTCAATCCTAGGAGCCGTTAATTTTATAACTACTGTTATCAACATACGCTCTTATGGTATGACAATAGACCAAATACCATTGTTTGTCTGAGCAGTCTTTATTACTGCTATCCTTCTCTTGCTTTCCTTACCTGTATTAGCAGGCGCTATTACTATATTATTAACTGACCGTAACTTAAATACTTCATTCTTTGATCCTGCTGGGGGGGGTGACCC
Hap_40  GGAACCTCTTTAAGTTTAATCATTCGAGCAGAACTTAGACAAACAGGTAGTTTAATTGGTAATGATCAAATCTATAATGTTGTTGTTACAGCTCATGCTTTTGTTATAATCTTTTTTATAGTTATACCGATTATAATTGGTGGATTTGGAAACTGGCTTGTTCCTTTGATATTAGGAGCCCCAGATATAGCTTTTCCGCGAATAAATAATATAAGATTTTGACTTTTACCTCCCTCCTTATCTCTCTTACTTACAAGAAGAATAGTGGAAAGTGGTGTGGGCACCGGATGAACTGTCTACCCACCCCTCGCCGCCGCTATCGCTCATGCCGGAGCCTCAGTTGATTTAGGAATTTTTTCTCTTCACCTAGCGGGTGTTTCCTCAATCCTAGGAGCCGTTAATTTTATAACTACTGTTATCAACATACGCTCTTATGGTATGACAATAGACCAAATACCATTGTTTGTTTGAGCAGTCTTTATTACTGCTATCCTTCTCTTGCTTTCCTTACCTGTATTAGCAGGCGCTATTACTATATTATTAACTGACCGTAACTTAAATACTTCATTCTTTGATCCTGCTGGGGGGGGTGACCC
Hap_41  GGAACCTCTTTAAGTTTAATCATTCGAGCAGAACTTAGACAACCGGGTAGTTTAATTGGTAATGATCAGATCTATAATGTTGTTGTTACAGCTCATGCTTTTGTTATAATCTTTTTTATAGTTATACCGATTATAATTGGTGGATTTGGAAACTGGCTTGTTCCTTTGATATTAGGAGCCCCAGATATAGCTTTTCCGCGAATAAATAATATAAGATTTTGACTTTTACCTCCCTCCTTATCTCTCTTACTTACAAGAAGAATAGTAGAAAGTGGTGTGGGCACCGGATGAACTGTCTACCCACCCCTCGCCGCCGCTATCGCTCATGCCGGAGCCTCAGTTGATTTAGGAATTTTTTCTCTTCACCTAGCGGGTGTTTCCTCAATCCTAGGAGCCGTTAATTTTATAACTACTGTTATCAACATACGCTCTTATGGTATAACAATAGACCAAATACCATTGTTTGTTTGAGCAGTCTTTATTACTGCTATCCTTCTCTTGCTTTCCTTACCTGTATTAGCAGGCGCTATTACTATATTATTAACTGACCGTAACTTAAATACTTCATTCTTTGATCCTGCTGGGGGGGGTGACCC
Hap_42  GGAACCTCTTTAAGTTTAATCATTCGAGCAGAACTTAGACAACCGGGTAGTTTAATTGGTAATGATCAAATCTATAATGTTGTTGTTACAGCTCATGCTTTTGTTATAATCTTTTTTATAGTTATACCGATTATAATTGGTGGATTTGGAAACTGGCTTGTTCCTTTGATATTAGGAGCCCCAGATATAGCTTTTCCGCGAATAAATAATATAAGATTTTGACTTTTACCTCCCTCCTTATCTCTCTTACTTACAAGAAGAATAGTAGAAAGTGGTGTGGGCACCGGATGAACTGTCTACCCACCCCTCGCCGCCGCTATCGCTCATGCCGGAGCCTCAGTTGATTTAGGAATTTTTTCTCTTCACCTAGCGGGTGTTTCCTCAATCCTAGGAGCCGTTAATTTTATAACTACTGTTATCAACATACGCTCTTATGGTATGACAATAGACCAAATACCATTGTTTGTTTGAGCAGTCTTTATTACTGCTATCCTTCTCTTGCTTTCCTTACCTGTATTAGCAGGCGCTATTACTATATTATTAACTGACCGTAACTTAAATACTTCATTCTTTGATCCTGCTGGGGGGGGTGACCC
Hap_43  GGAACCTCTTTAAGTTTAATCATTCGAGCAGAGCTTAGACAACCAGGTAGTTTAATTGGTAATGATCAAATCTATAATGTTGTTGTTACAGCTCATGCTTTTGTTATAATCTTTTTTATAGTTATACCGATTATAATTGGTGGATTTGGAAACTGGCTTGTTCCTTTGATATTAGGAGCCCCAGATATAGCTTTTCCGCGAATAAATAATATAAGATTTTGACTTTTACCTCCCTCCTTATCTCTCTTACTTACAAGAAGAATAGTAGAAAGTGGTGTGGGCACCGGATGAACTGTCTACCCACCCCTCGCCGCCGCTATCGCTCATGCCGGAGCCTCAGTTGATTTAGGAATTTTTTCTCTTCACCTAGCGGGTGTTTCCTCAATCCTAGGAGCCGTTAATTTTATAACTACTGTTATCAACATACGCTCTTATGGTATGACAATAGACCAAATACCATTGTTTGTTTGAGCAGTCTTTATTACTGCTATCCTTCTCTTGCTTTCCTTACCTGTATTAGCAGGCGCTATTACTATATTATTAACTGACCGTAACTTAAATACTTCATTCTTTGATCCTGCTGGGGGAGGTGACCC
Hap_44  GGAACCTCTTTAAGTTTAATCATTCGAGCAGAACTTAGACAACCAGGTAGTTTAATTGGTAATGATCAAATCTATAATGTTGTTGTTACAGCTCATGCTTTTGTTATAATCTTTTTTATAGTTATACCGATTATAATTGGTGGATTTGGAAACTGGCTTGTTCCTTTGATATTAGGAGCCCCAGATATAGCTTTTCCACGAATAAATAATATAAGATTTTGACTTTTACCTCCCTCCTTATCTCTCTTACTTACAAGAAGAATAGTGGAAAGTGGTGTGGGCACCGGATGAACTGTCTACCCACCCCTCGCCGCCGCTATCGCTCATGCCGGAGCCTCAGTTGATTTAGGAATTTTTTCTCTTCACCTAGCGGGTGTTTCCTCAATCCTAGGAGCCGTTAATTTTATAACTACTGTTATCAACATACGCTCTTATGGTATGACAATAGACCAAATACCATTGTTTGTTTGAGCAGTCTTTATTACTGCTATCCTTCTCTTGCTTTCCTTACCTGTATTAGCAGGCGCTATTACTATATTATTAACTGACCGTAACTTAAATACTTCATTCTTTGATCCTGCTGGGGGGGGTGACCC
Hap_45  GGAACCTCTTTAAGTTTAATCATTCGAGCAGAACTTAGACAACCAGGTAGTTTAATTGGTAATGATCAAATCTATAATGTTGTTGTTACAGCTCATGCTTTTGTTATAATCTTTTTTATAGTTATACCGATTATAATTGGTGGATTTGGAAACTGGCTTGTTCCTTTGATATTAGGAGCCCCAGATATAGCTTTTCCGCGAATAAATAATATAAGATTTTGACTTTTACCTCCCTCCTTATCTCTCTTACTTACAAGAAGAATAGTAGAAAGTGGTGTGGGCACCGGATGAACTGTCTACCCACCCCTCGCCGCCGCTATCGCTCATGCCGGAGCCTCAGTTGATTTAGGAATTTTTTCTCTTCACCTAGCGGGTGTTTCCTCAATCCTAGGAGCCGTTAATTTTATAACTACTGTTATCAACATACGCTCTTATGGTATGACAATAGACCAGATACCATTGTTTGTTTGAGCAGTCTTTATTACTGCTATCCTTCTCTTGCTTTCCTTACCTGTATTAGCAGGCGCTATTACTATATTATTAACTGACCGTAACTTAAATACTTCATTCTTTGATCCTGCTGGGGGGGGTGACCC
Hap_46  GGAACCTCTTTAAGTTTAATCATTCGAGCAGAACTTAGACAACCAGGTAGTTTAATTGGTAATGATCAAATCTATAATGTTGTTGTTACAGCTCATGCTTTTGTTATAATCTTTTTTATAGTTATACCGATTATAATTGGTGGATTTGGAAACTGGCTTGTTCCTTTGATATTAGGAGCCCCAGATATAGCTTTTCCGCGAATAAATAATATAAGATTTTGACTTTTACCTCCCTCCTTATCTCTCTTACTTACAAGAAGAATAGTAGAAAGTGGTGTGGGCACCGGATGAACTGTCTACCCACCCCTCGCCGCCGCTATCGCTCATGCCGGAGCCTCAGTTGATTTAGGAATTTTTTCTCTTCACCTAGCGGGTGTTTCCTCAATCCTAGGAGCCGTTAATTTTATAACTACTGTTATCAACATACGCTCTTATGGTATGACAATAGACCAAATACCATTGTTTGTTTGAGCAGTCTTTATTACTGCTATCCTTCTCTTGCTTTCCTTACCTGTATTAGCAGGCGCTATTACTATATTATTAACTGACCGTAACTTAAATACTTCATTCTTTGATCCTGCTGGGGGAGGTGATCC
Hap_47  GGAACCTCTTTAAGTTTAATCATTCGAGCAGAACTTAGACAACCAGGTAGTTTAATTGGTAATGATCAAATCTATAATGTTGTTGTTACAGCTCATGCTTTTGTTATAATCTTTTTTATAGTTATACCGATTATAATTGGTGGATTTGGAAACTGGCTTGTTCCTTTGATATTAGGAGCCCCAGATATAGCTTTTCCGCGAATAAATAATATAAGATTTTGACTTTTACCTCCCTCCTTATCTCTCTTACTTACAAGAAGAATAGTAGAAAGTGGTGTGGGCACCGGATGAACTGTCTACCCACCCCTCGCCGCCGCTATCGCTCATGCCGGAGCCTCAGTTGATTTAGGAATTTTTTCTCTTCACCTAGCGGGTGTTTCCTCAATCCTAGGAGCCGTTAATTTTATAACTACTGTTATCAACATACGCTCTTATGGTATGACAATAGACCAAATACCATTGTTTGTTTGGGCAGTCTTTATTACTGCTATCCTTCTCTTGCTTTCCTTACCTGTATTAGCAGGCGCTATTACTATATTATTAACTGACCGTAACTTAAATACTTCATTCTTTGATCCTGCTGGGGGGGGTGACCC
Hap_48  GGAACCTCTTTAAGTTTAATCATTCGAGCAGAACTTAGACAACCAGGTAGTTTAATTGGTAATGATCAGATCTATAATGTTGTTGTTACAGCTCATGCTTTTGTTATAATCTTTTTTATAGTTATACCGATTATAATTGGTGGATTTGGGAACTGGCTTGTTCCTTTGATATTAGGAGCCCCAGATATAGCTTTTCCGCGAATAAATAATATAAGATTTTGACTTTTACCTCCCTCCTTATCTCTCTTACTTACAAGAAGAATAGTAGAAAGTGGTGTGGGCACCGGATGAACTGTCTACCCACCCCTCGCCGCCGCTATCGCTCATGCCGGAGCCTCAGTTGATTTAGGAATTTTTTCTCTTCACCTAGCGGGTGTTTCCTCAATCCTAGGAGCCGTTAATTTTATAACTACTGTTATCAACATACGCTCTTATGGTATGACAATAGACCAAATACCATTGTTTGTTTGAGCAGTCTTTATTACTGCTATCCTTCTCTTGCTTTCCTTACCTGTATTAGCAGGCGCTATTACTATATTATTAACTGACCGTAACTTAAATACTTCATTCTTTGATCCTGCTGGGGGGGGTGACCC
Hap_49  GGAACCTCTTTAAGTTTAATCATTCGAGCAGAACTTAGACAACCGGGTAGTTTAATTGGTAATGATCAGATCTATAATGTTGTTGTTACAGCTCATGCTTTTGTTATAATCTTTTTTATAGTTATACCGATTATAATTGGTGGATTTGGAAACTGGCTTGTTCCTTTGATATTAGGAGCCCCAGATATAGCTTTTCCGCGAATAAATAATATAAGATTTTGACTTTTACCTCCCTCCTTATCTCTCTTACTTACAAGAAGAATAGTAGAAAGTGGTGTGGGCACCGGATGAACTGTCTACCCACCCCTCGCCGCCGCTATCGCTCATGCCGGAGCCTCAGTTGATTTAGGAATTTTTTCTCTTCACCTAGCGGGTGTTTCCTCAATCCTAGGAGCCGTTAATTTTATAACTACTGTTATCAACATACGCTCTTATGGTATGACAATAGACCAAATACCATTGTTTGTTTGAGCAGTCTTTATTACTGCTATCCTTCTCTTGCTTTCCTTACCTGTATTAGCAGGCGCTATTACTATATTATTAACTGACCGTAACTTAAATACTTCATTCTTTGATCCTGCTGGGGGGGGTGACCC
Hap_50  GGAACCTCTTTAAGTTTAATCATTCGAGCAGAACTTAGACAACCAGGTAGTTTAATTGGTAATGATCAGATCTATAATGTTGTTGTTACAGCTCATGCTTTTGTTATAATCTTTTTTATAGTTATACCGATTATAATTGGTGGATTTGGAAACTGGCTTGTTCCTTTGATATTAGGAGCCCCAGATATAGCTTTTCCGCGAATAAATAATATAAGATTTTGACTTTTACCTCCCTCCTTATCTCTCTTACTTACAAGAAGAATAGTAGAAAGTGGTGTGGGCACCGGATGAACTGTCTACCCACCCCTCGCTGCCGCTATCGCTCATGCCGGAGCCTCAGTTGATTTAGGAATTTTTTCTCTTCACCTAGCGGGGGTTTCCTCAATCCTAGGAGCCGTTAATTTTATAACTACTGTTATCAACATACGCTCTTATGGTATGACAATAGACCAAATACCATTGTTTGTTTGAGCAGTCTTTATTACTGCTATCCTTCTCTTGCTTTCCTTACCTGTATTAGCAGGCGCTATTACTATATTATTAACTGACCGTAACTTAAATACTTCATTCTTTGATCCTGCTGGGGGGGGTGACCC
Hap_51  GGAACCTCTTTAAGTTTAATCATTCGAGCAGAACTTAGACAACCAGGTAGTTTGATTGGTAATGATCAAATCTATAATGTTGTTGTTACAGCTCATGCTTTTGTTATAATCTTTTTTATAGTTATACCGATTATAATTGGTGGATTTGGAAACTGGCTTGTTCCTTTGATATTAGGAGCCCCAGATATAGCTTTTCCGCGAATAAATAATATAAGATTTTGACTTTTACCTCCCTCCTTATCTCTCTTGCTTACAAGAAGAATAGTAGAAAGTGGTGTGGGCACCGGATGAACTGTCTACCCACCCCTCGCCGCCGCTATCGCTCATGCCGGAGCCTCAGTTGATTTAGGAATTTTTTCTCTTCACCTAGCGGGTGTTTCCTCAATCCTAGGAGCCGTTAATTTTATAACTACTGTTATCAACATACGCTCTTATGGTATGACAATAGACCAAATACCATTGTTTGTTTGAGCAGTCTTTATTACTGCTATCCTTCTCTTGCTTTCCTTACCTGTATTAGCAGGCGCTATTACTATATTATTAACTGACCGTAACTTAAATACTTCATTCTTTGATCCTGCTGGGGGGGGTGACCC
Hap_52  GGAACCTCTTTAAGTTTAATCATTCGAGCAGAACTTAGACAACCAGGTAGTTTAATTGGTAATGATCAAATCTATAATGTTGTTGTTACAGCTCATGCTTTTGTTATAATCTTTTTTATAGTTATACCGATTATAATTGGTGGATTTGGAAACTGGCTTGTTCCTTTGATATTAGGAGCCCCAGATATAGCTTTTCCGCGAATAAATAATATAAGATTTTGACTTTTACCTCCCTCCTTATCTCTCTTGCTTACAAGAAGGATAGTAGAAAGTGGTGTGGGCACCGGATGAACTGTCTACCCACCCCTCGCCGCCGCTATCGCTCATGCCGGAGCCTCAGTTGATTTAGGAATTTTTTCTCTTCACCTAGCGGGTGTTTCCTCAATCCTAGGAGCCGTTAATTTTATAACTACTGTTATCAACATACGCTCTTATGGTATGACAATAGACCAAATACCATTGTTTGTTTGAGCAGTCTTTATTACTGCTATCCTTCTCTTGCTTTCCTTACCTGTATTAGCAGGCGCTATTACTATATTATTAACTGACCGTAACTTAAATACTTCATTCTTTGATCCTGCTGGGGGGGGTGACCC
Hap_53  GGAACCTCTTTAAGTTTAATCATTCGAGCAGAACTTAGACAACCAGGTAGTTTAATTGGTAATGATCAAATCTATAATGTTGTTGTTACAGCTCATGCTTTTGTTATAATCTTTTTTATAGTTATACCGATTATAATTGGTGGATTTGGAAACTGGCTTGTTCCTTTGATATTAGGAGCCCCAGATATAGCTTTTCCGCGAATAAATAATATAAGATTTTGACTTTTACCTCCCTCCTTATCTCTCTTGCTTACAAGAAGAATAGTAGAAAGTGGTGTGGGCACCGGATGAACTGTCTACCCACCCCTCGCCGCCGCTATCGCTCATGCCGGAGCCTCAGTTGATTTAGGAATTTTTTCTCTTCACCTAGCGGGTGTTTCCTCAATCCTAGGAGCCGTTAATTTTATAACTACTGTTATCAACATACGCTCTTATGGTATGACAATAGACCAAATACCATTGTTTGTTTGAGCAGTCTTTATTACTGCTATCCTTCTCTTGCTTTCCTTACCTGTATTAGCAGGCGCTATTACTATATTATTAACTGACCGGAACTTAAATACTTCATTCTTTGATCCTGCTGGGGGGGGTGACCC
Hap_54  GGAACCTCTTTAAGTTTAATCATTCGAGCAGAACTTAGACAACCAGGTAGTTTAATTGGTAATGATCAAATCTATAATGTTGTTGTTACAGCTCATGCTTTTGTTATAATTTTTTTTATAGTTATACCGATTATAATTGGTGGATTTGGAAACTGACTTGTTCCTTTGATATTAGGAGCCCCAGATATAGCTTTTCCGCGAATAAATAATATAAGATTTTGACTTTTACCTCCCTCCTTATCTCTCTTGCTTACAAGAAGAATAGTAGAAAGTGGTGTGGGCACCGGATGAACTGTCTACCCACCTCTCGCCGCCGCTATCGCTCATGCCGGAGCCTCAGTTGATTTAGGAATTTTTTCTCTTCACCTAGCGGGTGTTTCCTCAATCCTAGGAGCCGTTAATTTTATAACTACTGTTATCAACATACGCTCTTATGGTATGACAATAGACCAAATACCATTGTTTGTTTGAGCAGTCTTTATTACTGCTATCCTTCTCTTGCTTTCCTTACCTGTATTAGCAGGCGCTATTACTATATTATTAACTGACCGTAACTTAAATACTTCATTCTTTGATCCTGCTGGGGGGGGTGACCC
Hap_55  GGAACCTCTTTAAGTTTAATCATTCGAGCAGAACTTAGACAACCAGGTAGTTTAATTGGTAATGATCAAATCTATAATGTTGTTGTTACAGCTCATGCTTTTGTTATAATCTTTTTTATAGTTATACCGATTATAATTGGTGGGTTTGGAAACTGGCTTGTTCCTTTGATATTAGGAGCCCCAGATATAGCTTTTCCGCGAATAAATAATATAAGATTTTGACTTTTACCTCCCTCCTTATCTCTCTTGCTTACAAGAAGAATAGTAGAAAGTGGTGTGGGCACCGGATGAACTGTCTACCCACCCCTCGCCGCCGCTATCGCTCATGCCGGAGCCTCAGTTGATTTAGGAATTTTTTCTCTTCACCTAGCGGGTGTTTCCTCAATCCTAGGAGCCGTTAATTTTATAACTACTGTTATCAACATACGCTCTTATGGTATGACAATAGACCAAATACCATTGTTTGTTTGAGCAGTCTTTATTACTGCTATCCTTCTCTTGCTTTCCTTACCTGTATTAGCAGGCGCTATTACTATATTATTAACTGACCGTAACTTAAATACTTCATTCTTTGATCCTGCTGGGGGGGGTGACCC
Hap_56  GGAACCTCTTTAAGTTTAATCATTCGAGCAGAACTTAGACAACCAGGTAGTTTAATTGGTAATGATCAAATCTATAATGTTGTTGTTACAGCTCATGCTTTTGTTATAATCTTTTTTATAGTTATACCGATTATAATTGGTGGATTTGGAAACTGGCTTGTTCCTTTGATATTAGGAGCCCCAGATATAGCTTTTCCGCGAATAAATAATATAAGATTTTGACTTTTACCTCCCTCCTTATCTCTCTTGCTTACAAGAAGAATAGTAGAAAGTGGTGTGGGCACCGGATGAACTGTCTACCCACCCCTCGCCGCCGCTATCGCTCATGCCGGAGCCTCAGTTGATTTAGGAATTTTTTCTCTTCACCTAGCGGGTGTTTCCTCAATCCTAGGAGCCGTTAATTTTATAACTACTGTTATCAACATACGCTCTTATGGTATGACAATAGACCAAATACCATTGTTTGTTTGAGCAGTCTTTATTACTGCTATCCTTCTCTTGCTTTCTTTACCTGTATTAGCAGGCGCTATTACTATATTATTAACTGACCGTAACTTAAATACTTCATTCTTTGATCCTGCTGGGGGGGGTGACCC
Hap_57  GGAACCTCTTTAAGTTTAATCATTCGAGCAGAACTTAGACAACCAGGTAGTTTAATTGGTAATGATCAAATCTATAATGTTGTTGTTACAGCTCATGCTTTTGTTATAATCTTTTTTATAGTTATACCGATTATAATTGGTGGATTTGGAAACTGGCTTGTTCCTTTGATATTAGGAGCCCCAGATATAGCTTTTCCGCGAATAAATAATATAAGATTTTGACTTTTACCTCCCTCCTTATCTCTCTTACTTACAAGAAGAATAGTGGAAAGTGGTGTGGGCACCGGATGAACTGTCTACCCACCCCTCGCCGCCGCTATCGCTCATGCCGGAGCCTCAGTTGATTTAGGAATTTTTTCTCTTCACCTAGCGGGTGTTTCCTCAATCCTAGGAGCCGTTAATTTTATAACTACTGTTATCAACATACGCTCTTATGGTATGACAATAGACCAAATACCATTGTTTGTTTGAGCAGTCTTTATTACTGCTATCCTTCTCTTGCTTTCCTTACCTGTATTAGCAGGCGCTATTACTATATTATTAACTGACCGTAACTTAAATACTTCATTCTTTGATCCTGCTGGGGGAGGTGACCC
Hap_58  GGAACCTCTTTAAGTTTAATCATTCGAGCAGAACTTAGACAACCAGGTAGTTTAATTGGTAATGATCAAATCTATAATGTTGTTGTTACAGCTCATGCTTTTGTTATAATCTTTTTTATAGTTATACCGATTATAATTGGTGGATTTGGAAACTGGCTTGTTCCTTTGATATTAGGAGCCCCAGATATAGCTTTTCCGCGAATAAATAATATAAGATTTTGACTTTTACCTCCCTCCTTATCTCTCTTACTTACAAGAAGAATAGTAGAAAGTGGTGTGGGCACCGGATGAACTGTCTACCCACCCCTCGCCGCCGCTATCGCTCATGCCGGAGCCTCAGTTGATTTAGGAATTTTTTCTCTTCACCTAGCGGGTGTTTCCTCAATCCTAGGAGCCGTTAATTTTATAACTACTGTTATCAACATACGCTCTTATGGTATGACAATAGACCAGGTACCATTGTTTGTTTGAGCAGTCTTTATTACTGCTATCCTTCTCTTGCTTTCCTTACCTGTATTAGCAGGCGCTATTACTATATTATTAACTGACCGTAACTTAAATACTTCATTCTTTGATCCTGCTGGGGGAGGTGACCC
Hap_59  GGAACCTCTTTAAGTTTAATCATTCGAGCAGAACTTAGACAACCAGGTAGTTTAATTGGTAATGATCAAATCTATAATGTTGTTGTTACAGCTCATGCTTTTGTTATAATCTTTTTTATAGTTATACCGATTATAATTGGTGGATTTGGAAACTGGCTTGTTCCTTTGATATTAGGAGCCCCAGATATAGCTTTTCCGCGAATAAATAATATAAGATTTTGACTTTTACCTCCCTCCTTATCTCTCTTACTTACAAGAAGAATAGTAGAAAGTGGTGTGGGCACCGGATGAACTGTCTACCCACCCCTCGCCGCCGCTATCGCTCATGCCGGAGCCTCAGTTGATTTAGGAATTTTTTCTCTTCACCTAGCGGGTGTTTCCTCAATCCTGGGAGCCGTTAATTTTATAACTACTGTTATCAACATACGCTCTTATGGTATGACAATAGACCAAATACCATTGTTTGTTTGAGCAGTCTTTATTACTGCTATCCTTCTGTTGCTTTCCTTACCTGTATTAGCAGGCGCTATTACTATATTATTAACTGACCGTAACTTAAATACTTCATTCTTTGATCCTGCTGGGGGAGGTGACCC
Hap_60  GGAACCTCTTTAAGTTTAATCATTCGAGCAGAACTTAGACAACCAGGTAGTTTAATTGGTAATGATCAAATCTATAATGTTGTTGTTACAGCTCATGCTTTTGTTATAATCTTTTTTATAGTTATACCGATTATAATTGGTGGATTTGGAAACTGGCTTGTTCCTTTGATATTAGGAGCCCCAGATATAGCTTTTCCGCGAATAAATAATATAAGATTTTGACTTTTACCTCCCTCCTTATCTCTTTTACTTACAAGAAGAATAGTAGAAAGTGGTGTGGGCACCGGATGAACTGTCTACCCACCCCTCGCCGCCGCTATCGCTCATGCCGGAGCCTCAGTTGATTTAGGAATTTTTTCTCTTCACCTAGCGGGTGTTTCCTCAATCCTAGGAGCCGTTAATTTTATAACTACTGTTATCAACATACGCTCTTATGGTATGACAATAGACCAAATACCATTGTTTGTTTGAGCAGTCTTTATTACTGCTATCCTTCTCTTGCTTTCCTTACCTGTATTAGCAGGCGCTATTACTATATTATTAACTGACCGTAACTTAAATACTTCATTCTTTGATCCTGCTGGGGGAGGTGACCC
Hap_61  GGAACCTCTTTAAGTTTAATCATTCGAGCAGAACTTAGACAACCAGGTAGTTTAATTGGTAATGATCAAATCTATAATGTTGTTGTTACAGCTCATGCTTTTGTTATAATCTTTTTTATAGTTATACCGATTATAATTGGTGGATTTGGAAACTGGCTTGTTCCTTTGATATTAGGAGCCCCAGATATAGCTTTTCCGCGAATAAATAATATAAGATTTTGACTTTTACCTCCCTCCTTATCTCTCTTACTTACAAGAAGAATAGTGGAAAGTGGTGTGGGCACCGGATGAACTGTCTACCCACCCCTCGCCGCCGCTATCGCTCATGCCGGAGCCTCAGTTGATTTAGGAATTTTTTCTCTTCACCTAGCGGGTGTTTCCTCAATCTTAGGAGCCGTTAATTTTATAACTACTGTTATCAACATACGCTCTTATGGTATGACAATAGACCAAATACCATTGTTTGTTTGAGCAGTCTTTATTACTGCTATCCTTCTCTTGCTTTCCTTACCTGTATTAGCAGGCGCTATTACTATATTATTAACTGACCGTAACTTAAATACTTCATTCTTTGATCCTGCTGGGGGGGGTGACCC
Hap_62  GGAACCTCTTTAAGTTTAATCATTCGAGCAGAACTTAGACAACCAGGTAGTTTAATTGGTAATGATCAAATCTATAATGTTGTTGTTACAGCTCATGCTTTTGTTATAATCTTTTTTATAGTTATACCGATTATAATTGGTGGATTTGGAAACTGGCTTGTTCCTCTGATATTAGGAGCCCCAGATATAGCTTTTCCGCGAATAAATAATATAAGATTTTGACTTTTACCTCCCTCCTTATCTCTCTTGCTTACAAGAAGAATAGTAGAAAGTGGTGTGGGCACCGGATGAACTGTCTACCCACCCCTCGCCGCCGCTATCGCTCATGCCGGAGCCTCAGTTGATTTAGGAATTTTTTCTCTTCACCTAGCGGGTGTTTCCTCAATCCTAGGAGCCGTTAATTTTATAACTACTGTTATCAACATACGCTCTTATGGTATGACAATAGACCAAATACCATTGTTTGTTTGAGCAGTCTTTATTACTGCTATCCTTCTCTTGCTTTCCTTACCTGTATTAGCAGGCGCTATTACTATATTATTAACTGACCGTAACTTAAATACTTCATTCTTTGATCCTGCTGGGGGGGGTGACCC
Hap_63  GGAACCTCTTTAAGTTTAATCATTCGAGCAGAACTTAGACAACCAGGTAGTTTAATTGGTAATGATCAAATCTATAATGTTGTTGTTACAGCTCATGCTTTTGTTATAATCTTTTTTATAGTTATACCGATTATAATTGGTGGATTTGGAAACTGGCTTGTTCCTTTGATATTAGGAGCCCCAGATATAGCTTTTCCGCGAATAAATAATATAAGATTTTGACTTTTACCTCCCTCCTTATCTCTCTTGCTTACAAGAAGAATAGTAGAAAGTGGTGTGGGCACCGGATGAACTGTCTACCCACCCCTCGCCGCCGCTATCGCTCATGCCGGAGCCTCAGTTGATTTAGGAATTTTCTCTCTTCACCTAGCGGGTGTTTCCTCAATCCTAGGAGCCGTTAATTTTATAACTACTGTTATCAACATACGCTCTTATGGTATGACAATAGACCAAATACCATTGTTTGTTTGAGCAGTCTTTATTACTGCTATCCTTCTCTTGCTTTCCTTACCTGTATTAGCAGGCGCTATTACTATATTATTAACTGACCGTAACTTAAATACTTCATTCTTTGATCCTGCTGGGGGGGGTGACCC
Hap_64  GGAACCTCTTTAAGTTTAATCATTCGAGCAGAACTTAGACAACCAGGTAGTTTAATTGGTAATGATCAAATCTATAATGTTGTTGTTACAGCTCATGCTTTTGTTATAATCTTTTTTATAGTTATACCGATTATAATTGGTGGATTTGGAAACTGGCTTGTTCCTTTGATATTAGGAGCCCCAGATATAGCTTTTCCGCGAATAAATAATATAAGATTTTGACTTTTACCTCCCTCCTTATCTCTCTTGCTTACAAGAAGAATAGTAGAAAGTGGTGTGGGCACCGGATGAACTGTCTACCCACCCCTCGCCGCCGCTATCGCTCATGCCGGAGCCTCAGTTGATTTAGGAATTTTTTCTCTTCACCTAGCGGGGGTTTCCTCAATCCTAGGAGCCGTTAATTTTATAACTACTGTTATCAACATACGCTCTTATGGTATGACAATAGACCAAATACCATTGTTTGTTTGAGCAGTCTTTATTACTGCTATCCTTCTCTTGCTTTCCTTACCTGTATTAGCAGGCGCTATTACTATATTATTAACTGACCGTAACTTAAATACTTCATTCTTTGATCCTGCTGGGGGGGGTGACCC
Hap_65  GGAACCTCTTTAAGTTTAATCATTCGAGCAGAACTTAGACAACCAGGTAGTTTAATTGGTAATGATCAAATCTATAATGTTGTTGTTACAGCTCATGCTTTTGTTATAATCTTTTTTATAGTTATACCGATTATAATTGGTGGATTTGGAAACTGGCTTGTTCCTTTGATATTAGGAGCCCCAGATATAGCTTTTCCGCGAATAAATAATATAAGATTTTGACTTTTACCTCCCTCCTTATCTCTCTTGCTTACAAGAAGAATAGTAGAAAGTGGTGTGGGCACCGGATGAACTGTCTACCCACCCCTCGCCGCCGCTATCGCTCATGCCGGAGCCTCAGTTGATTTAGGAATTTTTTCTCTTCACCTAGCGGGTGTTTCCTCAATCTTAGGAGCCGTTAATTTTATAACTACTGTTATCAACATACGCTCTTATGGTATGACAATAGACCAAATACCATTGTTTGTTTGAGCAGTCTTTATTACTGCTATCCTTCTCTTGCTTTCCTTACCTGTATTAGCAGGCGCTATTACTATATTATTAACTGACCGTAACTTAAATACTTCATTCTTTGATCCTGCTGGGGGGGGTGACCC
Hap_66  GGAACCTCTTTAAGTTTAATCATTCGAGCAGAACTTAGACAACCAGGTAGTTTAATTGGTAATGATCAAATCTATAATGTTGTTGTTACAGCTCATGCTTTTGTTATAATCTTTTTTATAGTTATACCGATTATAATTGGTGGATTTGGAAACTGGCTTGTTCCTTTGATATTAGGAGCCCCAGATATAGCTTTTCCGCGAATAAATAATATAAGATTTTGACTTTTACCTCCCTCCTTATCTCTCTTGCTTACAAGAAGAATAGTAGAAAGTGGTGTGGGCACCGGATGAACTGTCTACCCACCCCTCGCCGCCGCTATCGCTCATGCCGGAGCCTCAGTTGATTTAGGAATTTTTTCTCTTCACCTAGCGGGTGTTTCCTCAATCCTGGGAGCCGTTAATTTTATAACTACTGTTATCAACATACGCTCTTATGGTATGACAATAGACCAAATACCATTGTTTGTTTGAGCAGTCTTTATTACTGCTATCCTTCTCTTGCTTTCCTTACCTGTATTAGCAGGCGCTATTACTATATTATTAACTGACCGTAACTTAAATACTTCATTCTTTGATCCTGCTGGGGGGGGTGACCC
Hap_67  GGAACCTCTTTAAGTTTAATCATTCGAGCAGAACTTAGACAACCAGGTAGTTTAATTGGTAATGATCAAATCTATAATGTTGTTGTTACAGCTCATGCTTTTGTTATAATCTTTTTTATAGTTATACCGATTATAATTGGTGGATTTGGAAACTGGCTTGTTCCTTTGATATTAGGAGCCCCAGATATAGCTTTTCCGCGAATAAATAATATAAGATTTTGACTTTTACCTCCCTCCTTATCTCTCTTACTTACAAGAAGAATAGTGGAAAGTGGTGTGGGCACCGGATGAACTGTCTACCCGCCCCTCGCCGCCGCTATCGCTCATGCCGGAGCCTCAGTTGATTTAGGAATTTTTTCTCTTCACCTAGCGGGTGTTTCCTCAATCCTAGGAGCCGTTAATTTTATAACTACTGTTATCAACATACGCTCTTATGGTATGACAATAGACCAAATACCATTGTTTGTTTGAGCAGTCTTTATTACTGCTATCCTTCTCTTGCTTTCCTTACCTGTATTAGCAGGCGCTATTACTATATTATTAACTGACCGTAACTTAAATACTTCATTCTTTGATCCTGCTGGGGGGGGTGACCC
Hap_68  GGAACCTCTTTAAGTTTAATCATTCGACCAGAACTTAGACAACCAGGTAGTTTAATTGGTAATGATCAAATCTATAATGTTGTTGTTACAGCTCATGCTTTTGTTATAATCTTTTTTATAGTTATACCGATTATAATTGGTGGATTTGGAAACTGGCTTGTTCCTTTGATATTAGGAGCCCCAGATATAGCTTTTCCGCGAATAAATAATATAAGATTTTGACTTTTACCTCCCTCCTTATCTCTCTTGCTTACAAGAAGAATAGTAGAAAGTGGTGTGGGCACCGGATGAACTGTCTACCCACCCCTCGCCGCCGCTATCGCTCATGCCGGAGCCTCAGTTGATTTAGGAATTTTTTCTCTTCACCTAGCGGGTGTTTCCTCAATCCTAGGAGCCGTTAATTTTATAACTACTGTTATCAACATACGCTCTTATGGTATGACAATAGACCAAATACCATTGTTTGTTTGAGCAGTCTTTATTACTGCTATCCTTCTCTTGCTTTCCTTACCTGTATTAGCAGGCGCTATTACTATATTATTAACTGACCGTAACTTAAATACTTCATTCTTTGATCCTGCTGGGGGGGGTGACCC
Hap_69  GGAACCTCTTTAAGTTTAATCATTCGAGCAGAACTTAGACAACCAGGTAGTTTAATTGGTAATGATCAAATCTATAATGTTGTTGTTACAGCTCATGCTTTTGTTATAATCTTTTTTATAGTTATACCGATTATAATTGGTGGATTTGGAAACTGACTTGTCCCTTTGATATTAGGAGCCCCAGATATAGCTTTTCCGCGAATAAATAATATAAGATTTTGACTTTTACCTCCCTCCTTATCTCTCTTACTTACAAGAAGAATAGTGGAAAGTGGTGTGGGCACCGGATGAACTGTCTACCCACCCCTCGCCGCCGCTATCGCTCATGCCGGAGCCTCAGTTGATTTAGGAATTTTTTCTCTTCACCTAGCGGGTGTTTCCTCAATCCTAGGAGCCGTTAATTTTATAACTACTGTTATCAACATACGCTCTTATGGTATGACAATAGACCAAATACCATTGTTTGTTTGAGCAGTCTTTATTACTGCTATCCTTCTCTTGCTTTCCTTACCTGTATTAGCAGGCGCTATTACTATATTATTAACTGACCGTAACTTAAATACTTCATTCTTTGATCCTGCTGGGGGGGGTGACCC
Hap_70  GGAACCTCTTTAAGTTTAATCATTCGAGCAGAACTTAGACAACCAGGTAGTTTAATTGGTAATGATCAAATCTATAATGTTGTTGTTACAGCTCATGCTTTTGTTATAATCTTTTTTATAGTTATACCGATTATAATTGGTGGATTTGGAAACTGGCTTGTTCCTTTGATATTAGGAGCCCCAGATATAGCTTTTCCGCGAATAAATAATATAAGATTTTGACTTTTACCTCCCTCCTTATCTCTCTTGCTTACAAGAAGAATAGTAGAAAGTGGTGTGGGCACCGGATGAACTGTCTACCCACCCCTCGCCGCCGCTATCGCTCATGCCGGAGCCTCAGTTGATTTAGGAATTTTTTCTCTTCACCTAGCGGGTGTTTCCTCAATCCTAGGAGCCGTTAATTTTATAACTACTGTTATCAACATACGCTCTTATGGTATGACAATAGACCAAATACCATTGTTTGTTTGAGCAGTCTTTATTACTGCTATCCTTCTCTTGCTTTCCTTACCTGTATTAGCAGGCGCTATTACTATATTATTAACTGACCGTAACTTAAATACTTCATTCTTTGATCTTGCTGGGGGGGGTGACCC
Hap_71  GGAACCTCTTTAAGTTTAATCATTCGAGCAGAACTTAGACAACCAGGTAGTTTAATTGGTAATGATCAAATCTATAATGTTGTTGTTACAGCTCATGCTTTTGTTATAATCTTTTTTATAGTTATACCGATTATAATTGGTGGATTTGGAAACTGGCTTGTTCCTTTGATATTAGGAGCCCCAGATATAGCTTTTCCGCGAATAAATAATATAAGATTTTGACTTTTACCTCCCTCCTTATCTCTCTTGCTTACAAGAAGAATAGTAGAAAGTGGTGTGGGCACCGGATGAACTGTCTACCCACCCCTCGCCGCCGCTATCGCTCATGCCGGAGCCTCAGTTGATTTAGGAATTTTTTCTCTTCACCTAGCGGGTGTTTCCTCAATCCTAGGAGCCGTTAATTTTATAACTACTGTTATCAACATACGCTCTTATGGTATGACAATAGACCAAATACCATTGTTTGTTTGAGCAGTCTTTATTACTGCTATCCTTCTCTTGCTTTCCTTACCTGTATTAGCAGGCGCTATTACTATATTATTGACTGACCGTAACTTAAATACTTCATTCTTTGATCCTGCTGGGGGGGGTGACCC
Hap_72  GGAACCTCTTTAAGTTTAATCATTCGAGCAGAACTTAGACAACCAGGTAGTTTAATTGGTAATGATCAAATCTATAATGTTGTTGTTACAGCTCATGCTTTTGTTATAATCTTTTTTATAGTTATACCGATTATAATTGGTGGATTTGGAAACTGGCTTGTTCCTTTGATATTAGGAGCCCCAGATATAGCTTTTCCGCGAATAAATAATATAAGATTTTGACTTTTACCTCCCTCCTTATCTCTCTTACTTACAAGAAGAATAGTGGAAAGTGGTGTGGGCACCGGATGAACTGTCTACCCACCCCTCGCCGCCGCTATCGCTCATGCCGGAGCCTCAGTTGATTTAGGAATTTTTTCTCTTCACCTAGCGGGTGTTTCCTCAATCCTAGGAGCCGTTAATTTTATAACTACTGTTATCAACATACGCTCTTATGGTATGACAATAGACCAAATACCATTGTTTGTTTGAGCAGTCTTTATTACTGCTATCCTTCTCTTGCTTTCCTTACCTGTATTAGCAGGCGCTATTACTATATTATTAACTGACCGTAACTTAAATACTTCATTCTTTGATCCTGCTGGAGGGGGTGACCC
Hap_73  GGAACCTCTTTAAGTTTAATCATTCGAGCAGAACTTAGACAACCAGGTAGTTTAATTGGTAATGATCAAATCTATAATGTTGTTGTTACAGCTCATGCTTTTGTTATAATCTTTTTTATAGTTATACCTATTATAATTGGTGGATTTGGAAACTGGCTTGTTCCTTTGATATTAGGAGCCCCAGATATAGCTTTTCCGCGAATAAATAATATAAGATTTTGACTTTTACCTCCCTCCTTATCTCTCTTACTTACAAGAAGAATAGTGGAAAGTGGTGTGGGCACCGGATGAACTGTCTACCCACCCCTCGCCGCCGCTATCGCTCATGCCGGAGCCTCAGTTGATTTAGGAATTTTTTCTCTTCACCTAGCGGGTGTTTCCTCAATCCTAGGAGCCGTTAATTTTATAACTACTGTTATCAACATACGCTCTTATGGTATGACAATAGACCAAATACCATTGTTTGTTTGAGCAGTCTTTATTACTGCTATCCTTCTCTTGCTTTCCTTACCTGTATTAGCAGGCGCTATTACTATATTATTAACTGACCGTAACTTAAATACTTCATTCTTTGATCCTGCTGGGGGGGGTGACCC
Hap_74  GGAACCTCTTTAAGTTTAATCATTCGAGCAGAACTTAGACAACCAGGTAGTTTAATTGGTAATGATCAAATCTATAATGTTGTTGTTACAGCTCATGCTTTTGTTATAATCTTTTTTATAGTTATACCGATTATAATTGGTGGATTTGGAAACTGGCTTGTTCCTTTGATATTAGGAGCCCCAGATATAGCTTTTCCGCGAATAAATAATATAAGATTTTGACTTTTACCTCCCTCCTTATCTCTCTTACTTACAAGAAGAATAGTAGAAAGTGGTGTGGGCACCGGATGAACTGTCTACCCACCCCTCGCCGCCGCTATCGCTCATGCCGGAGCCTCAGTTGATTTAGGAATTTTTTCTCTTCACCTAGCAGGTGTTTCCTCAATCCTAGGAGCCGTTAATTTTATAACTACTGTTATCAACATACGCTCTTATGGTATGACAATAGACCAAATACCATTGTTTGTTTGAGCAGTCTTTATTACTGCTATCCTTCTCTTGCTTTCCTTACCTGTATTAGCAGGCGCTATTACTATATTATTAACTGACCGTAACTTAAATACTTCATTCTTTGATCCTGCTGGGGGGGGTGACCC
       }
   
 
[[Samples]]
   SampleName = "CL"
   SampleSize = 15
   SampleData= {
       Hap_1 2
       Hap_2 9
       Hap_3 1
       Hap_4 2
       Hap_5 1
}
   SampleName = "PE"
   SampleSize = 15
   SampleData= {
       Hap_2 11
       Hap_4 3
       Hap_6 1
}
   SampleName = "GN"
   SampleSize = 11
   SampleData= {
       Hap_2 4
       Hap_4 4
       Hap_6 1
       Hap_7 1
       Hap_8 1
}
   SampleName = "MT"
   SampleSize = 15
   SampleData= {
       Hap_2 6
       Hap_4 1
       Hap_5 1
       Hap_7 1
       Hap_9 1
       Hap_10 2
       Hap_11 1
       Hap_12 1
       Hap_13 1
}
   SampleName = "CS"
   SampleSize = 15
   SampleData= {
       Hap_2 8
       Hap_4 1
       Hap_5 1
       Hap_6 1
       Hap_8 2
       Hap_14 1
       Hap_15 1
}
   SampleName = "NP"
   SampleSize = 15
   SampleData= {
       Hap_2 9
       Hap_4 3
       Hap_5 1
       Hap_7 1
       Hap_16 1
}
   SampleName = "CR"
   SampleSize = 16
   SampleData= {
       Hap_2 11
       Hap_4 2
       Hap_7 1
       Hap_8 1
       Hap_10 1
}
   SampleName = "MC"
   SampleSize = 15
   SampleData= {
       Hap_2 10
       Hap_4 1
       Hap_5 1
       Hap_6 1
       Hap_9 1
       Hap_17 1
}
   SampleName = "TA"
   SampleSize = 20
   SampleData= {
       Hap_1 1
       Hap_2 8
       Hap_4 4
       Hap_5 2
       Hap_6 1
       Hap_7 1
       Hap_18 1
       Hap_19 1
       Hap_20 1
}
   SampleName = "CA"
   SampleSize = 18
   SampleData= {
       Hap_2 11
       Hap_4 1
       Hap_5 3
       Hap_21 1
       Hap_22 1
       Hap_23 1
}
   SampleName = "PS"
   SampleSize = 18
   SampleData= {
       Hap_2 16
       Hap_5 1
       Hap_21 1
}
   SampleName = "GT"
   SampleSize = 15
   SampleData= {
       Hap_2 7
       Hap_4 3
       Hap_7 1
       Hap_24 1
       Hap_25 1
       Hap_26 1
       Hap_27 1
}
   SampleName = "VL"
   SampleSize = 20
   SampleData= {
       Hap_2 15
       Hap_4 2
       Hap_21 1
       Hap_28 1
       Hap_29 1
}
   SampleName = "RC"
   SampleSize = 14
   SampleData= {
       Hap_2 6
       Hap_4 2
       Hap_5 1
       Hap_8 2
       Hap_21 1
       Hap_30 1
       Hap_31 1
}
   SampleName = "ME"
   SampleSize = 16
   SampleData= {
       Hap_2 6
       Hap_4 4
       Hap_5 1
       Hap_6 1
       Hap_7 2
       Hap_32 1
       Hap_33 1
}
   SampleName = "BL"
   SampleSize = 18
   SampleData= {
       Hap_2 10
       Hap_4 3
       Hap_6 1
       Hap_7 1
       Hap_31 2
       Hap_34 1
}
   SampleName = "AB"
   SampleSize = 10
   SampleData= {
       Hap_2 4
       Hap_4 1
       Hap_8 2
       Hap_25 1
       Hap_35 1
       Hap_36 1
}
   SampleName = "BZ"
   SampleSize = 8
   SampleData= {
       Hap_2 4
       Hap_21 1
       Hap_25 1
       Hap_37 1
       Hap_38 1
}
   SampleName = "KR"
   SampleSize = 9
   SampleData= {
       Hap_1 1
       Hap_2 1
       Hap_4 2
       Hap_6 1
       Hap_39 1
       Hap_40 1
       Hap_41 1
       Hap_42 1
}
   SampleName = "CB"
   SampleSize = 12
   SampleData= {
       Hap_2 6
       Hap_4 1
       Hap_5 2
       Hap_9 1
       Hap_25 1
       Hap_43 1
}
   SampleName = "SH"
   SampleSize = 11
   SampleData= {
       Hap_2 7
       Hap_4 2
       Hap_9 1
       Hap_44 1
}
   SampleName = "SF"
   SampleSize = 9
   SampleData= {
       Hap_2 3
       Hap_4 1
       Hap_5 2
       Hap_6 1
       Hap_45 1
       Hap_46 1
}
   SampleName = "ZR"
   SampleSize = 11
   SampleData= {
       Hap_2 5
       Hap_7 1
       Hap_8 1
       Hap_14 1
       Hap_46 1
       Hap_47 1
       Hap_48 1
}
   SampleName = "TJ"
   SampleSize = 10
   SampleData= {
       Hap_2 6
       Hap_4 1
       Hap_7 1
       Hap_29 1
       Hap_49 1
}
   SampleName = "PF"
   SampleSize = 5
   SampleData= {
       Hap_2 5
}
   SampleName = "GR"
   SampleSize = 9
   SampleData= {
       Hap_2 3
       Hap_4 1
       Hap_5 1
       Hap_7 1
       Hap_10 1
       Hap_14 1
       Hap_50 1
}
   SampleName = "SZ"
   SampleSize = 21
   SampleData= {
       Hap_2 2
       Hap_7 14
       Hap_51 1
       Hap_52 1
       Hap_53 1
       Hap_54 1
       Hap_55 1
}
   SampleName = "PL"
   SampleSize = 18
   SampleData= {
       Hap_2 6
       Hap_4 1
       Hap_6 5
       Hap_7 3
       Hap_9 1
       Hap_56 2
}
   SampleName = "ZA"
   SampleSize = 11
   SampleData= {
       Hap_2 4
       Hap_4 1
       Hap_6 1
       Hap_7 3
       Hap_24 1
       Hap_57 1
}
   SampleName = "KP"
   SampleSize = 7
   SampleData= {
       Hap_2 4
       Hap_4 2
       Hap_58 1
}
   SampleName = "KN"
   SampleSize = 7
   SampleData= {
       Hap_2 2
       Hap_4 1
       Hap_6 2
       Hap_7 2
}
   SampleName = "OH"
   SampleSize = 7
   SampleData= {
       Hap_2 3
       Hap_4 2
       Hap_7 2
}
   SampleName = "BK"
   SampleSize = 7
   SampleData= {
       Hap_2 3
       Hap_4 1
       Hap_7 1
       Hap_31 1
       Hap_59 1
}
   SampleName = "OT"
   SampleSize = 7
   SampleData= {
       Hap_1 1
       Hap_2 4
       Hap_7 2
}
   SampleName = "PC"
   SampleSize = 7
   SampleData= {
       Hap_2 4
       Hap_4 2
       Hap_60 1
}
   SampleName = "TG"
   SampleSize = 7
   SampleData= {
       Hap_2 1
       Hap_4 1
       Hap_5 1
       Hap_6 1
       Hap_7 2
       Hap_9 1
}
   SampleName = "TR"
   SampleSize = 7
   SampleData= {
       Hap_2 3
       Hap_4 1
       Hap_7 3
}
   SampleName = "CK"
   SampleSize = 7
   SampleData= {
       Hap_2 1
       Hap_7 3
       Hap_53 2
       Hap_61 1
}
   SampleName = "RK"
   SampleSize = 7
   SampleData= {
       Hap_2 1
       Hap_7 4
       Hap_56 1
       Hap_62 1
}
   SampleName = "BT"
   SampleSize = 7
   SampleData= {
       Hap_7 6
       Hap_61 1
}
   SampleName = "CT"
   SampleSize = 7
   SampleData= {
       Hap_7 5
       Hap_63 1
       Hap_64 1
}
   SampleName = "SL"
   SampleSize = 7
   SampleData= {
       Hap_7 4
       Hap_53 2
       Hap_65 1
}
   SampleName = "SN"
   SampleSize = 7
   SampleData= {
       Hap_7 7
}
   SampleName = "KD"
   SampleSize = 7
   SampleData= {
       Hap_7 6
       Hap_66 1
}
   SampleName = "TH"
   SampleSize = 7
   SampleData= {
       Hap_7 7
}
   SampleName = "AZ"
   SampleSize = 17
   SampleData= {
       Hap_2 15
       Hap_67 2
}
   SampleName = "AN"
   SampleSize = 7
   SampleData= {
       Hap_2 1
       Hap_4 2
       Hap_6 1
       Hap_29 1
       Hap_68 1
       Hap_69 1
}
   SampleName = "CY"
   SampleSize = 22
   SampleData= {
       Hap_2 11
       Hap_4 2
       Hap_6 1
       Hap_7 3
       Hap_25 1
       Hap_31 1
       Hap_70 1
       Hap_71 1
       Hap_72 1
}
   SampleName = "CH"
   SampleSize = 14
   SampleData= {
       Hap_2 8
       Hap_6 1
       Hap_7 5
}
   SampleName = "KS"
   SampleSize = 8
   SampleData= {
       Hap_2 4
       Hap_4 1
       Hap_7 1
       Hap_25 1
       Hap_73 1
}
   SampleName = "PI"
   SampleSize = 7
   SampleData= {
       Hap_2 3
       Hap_5 1
       Hap_7 1
       Hap_31 1
       Hap_74 1
}

  [[Structure]]

		StructureName="All pops within a group"
		NbGroups=1

		Group={
			"PS"
			"CA"
			"AZ"
			"MC"
			"TA"
			"VL"
			"CS"
			"CL"
			"PF"
			"PE"
			"GN"
			"RC"
			"MT"
			"GR"
			"GT"
			"NP"
			"AB"
			"BZ"
			"KR"
			"CR"
			"ME"
			�PC�
			"CB"
			"SH"
			"SF"
			"ZR"
			"TJ"
			"OH"
			"AN"
			"OT"
			"TG"
			"TR"
			"KP"
			"KN"
			"PL"
			"ZA"
			"BK"
			"CH"
			"PI"
			"KS"
			"BL"
			"CY"
			"SL"
			"SN"
			"SZ"
			"CK"
			"RK"
			"BT"
			"KD"
			"TH"
			"CT"
}
